# Supplementary material for: Metabolic Traits and Stroke Risk in Individuals of African Ancestry: Mendelian Randomization Analysis
Source: Stroke. 2021 Jun 3;52(8):2680–4. doi: 10.1161/STROKEAHA.121.034747 (PMC8312569; doi:10.1161/STROKEAHA.121.034747)
Supplement: Supplementary file 2 [file str-52-2680-s002.xlsx]

## Sheet: a) T2DM_AFR
rsid	CHR	POS	EA_exposure	NEA_exposure	BETA_exposure	SE_exposure	R2	F
rs11708067	3	123065778	A	G	0.115	0.0175	0.000689273407590664	89.768442763264
rs9859406	3	185534482	A	G	0.1182	0.0153	0.00106169010652325	138.578175169028
rs464605	5	55807370	T	C	0.076	0.0132	0.000573333197005119	74.6172608982333
rs9380825	6	39010963	A	G	-0.1496	0.0259	0.000629628849320696	81.9714187450867
rs4719433	7	15065003	T	C	-0.0982	0.0128	0.00093787921147938	122.32717771967
rs864745	7	28180556	T	C	0.0812	0.0144	0.000503581683640614	65.5121393153564
rs2908274	7	44185088	A	G	0.082	0.0134	0.000621688557269315	80.9338433963794
rs12550613	8	41510260	C	G	0.1105	0.0139	0.00105076395218934	137.143078449078
rs60461843	8	118166327	A	T	-0.1799	0.0271	0.000838502965072989	109.300753075902
rs55769964	8	118168054	T	C	0.3467	0.0599	0.00110739825429844	144.58374715387
rs7903146	10	114758349	T	C	0.2291	0.0135	0.00447072246378355	595.673618652462
rs7483805	11	2187477	T	C	-0.0955	0.0144	0.000790993401941243	103.078564971092
rs4929965	11	2197286	A	G	0.0856	0.0142	0.000621813492916755	80.9501682509649
rs231361	11	2691500	A	G	0.0762	0.013	0.00053054429808849	69.0308492523303
rs2237897	11	2858546	T	C	-0.1344	0.0234	0.000631969586645989	82.2773067498888
rs57717020	11	69484352	T	C	-0.0945	0.0164	0.000616418393718696	80.2452337759589
rs2257883	12	66216162	A	G	0.1237	0.0184	0.000992005504023643	129.428655450294
rs10745461	12	88339344	A	C	0.0809	0.0142	0.000587650261199663	76.487096711208
rs9523289	13	91935848	A	G	-0.0773	0.0139	0.000520829737111688	67.762936890545
rs952471	15	77776498	C	G	-0.0777	0.0136	0.000608405749096219	79.1983691792436
rs62033400	16	53811788	A	G	-0.1418	0.0211	0.000749756770515699	97.6807815118822
rs11466334	19	41847737	A	G	0.2159	0.0262	0.0014452027889397	189.069620766145

## Sheet: b) T2DM_EUR
rsid	CHR	POS	EA_exposure	NEA_exposure	BETA_exposure	SE_exposure	R2	F
rs12741141	1	6669970	G	C	0.0395	0.0048	0.000145935266963566	142.040961870358
rs4845987	1	11306279	C	G	0.0282	0.0051	6.87505151023671e-05	66.8852319155691
rs10916784	1	20729451	C	G	-0.0272	0.0046	7.27795741767691e-05	70.8066716253987
rs6685701	1	26868639	G	A	-0.0296	0.0052	7.13939068791359e-05	69.457995434009
rs79598313	1	27284913	T	C	0.084	0.0152	6.72530477043037e-05	65.4278108821908
rs111824905	1	28110797	C	T	0.0693	0.0118	0.000100979441823855	98.2585513612024
rs10915188	1	29024956	G	A	-0.029	0.0046	8.27590169766874e-05	80.5203634938662
rs7547481	1	39450334	C	T	0.0647	0.0115	7.90516740336689e-05	76.9116120987377
rs61779275	1	39820310	T	C	0.0753	0.0055	0.000393666803510327	383.72640223882
rs113704493	1	50892538	G	C	-0.0538	0.008	0.000104155335548136	101.350782083432
rs59097691	1	51394098	T	C	-0.064	0.008	0.000142164144186322	138.367372619395
rs2269247	1	64107284	T	C	-0.035	0.006	7.53182145860579e-05	73.2775992862984
rs10889560	1	65989878	A	C	0.0473	0.008	7.29153613719609e-05	70.9388351049615
rs4655617	1	67010654	C	A	0.0277	0.0046	7.63945915337469e-05	74.3252886916077
rs61765650	1	72753112	G	A	-0.0391	0.0061	9.1524362176107e-05	89.0532386462095
rs6687953	1	112293512	G	A	0.0262	0.0046	6.6548995666712e-05	64.7425960737672
rs1127215	1	117532790	T	C	-0.043	0.0046	0.000181857296173171	177.042182558853
rs2767323	1	118087384	A	G	-0.0339	0.0062	6.64184947409763e-05	64.6155873883529
rs41276588	1	118148384	A	G	0.0375	0.0052	0.000115632030341325	112.526117130806
rs2934387	1	120495506	C	T	0.0699	0.0073	0.000189332276791485	184.327430976501
rs16836630	1	149898951	C	G	-0.0526	0.0087	7.99718266759007e-05	77.8072797585293
rs145904381	1	151017991	C	T	-0.1735	0.023	0.000125544503474505	122.179530657181
rs1194606	1	154294260	C	T	0.0301	0.0055	6.56953108171001e-05	63.9117596305943
rs3020781	1	155269776	G	A	0.0333	0.0052	8.84686254465464e-05	86.0784437672891
rs4916253	1	172361032	T	G	-0.0274	0.0046	7.46178825603109e-05	72.5959396642093
rs589500	1	177876946	T	C	0.0338	0.0057	7.39098441349556e-05	71.9067848750093
rs567185	1	201763499	T	C	0.037	0.0048	0.000128669961554536	125.223541497737
rs12048743	1	205114873	G	C	0.0324	0.0046	0.000104815202556435	101.993280759945
rs7538321	1	205789455	T	A	0.042	0.0069	7.83492775538338e-05	76.2279127627893
rs963894	1	206625429	A	G	-0.0293	0.0046	8.68629468611835e-05	84.5153404485612
rs4655294	1	213697889	T	C	-0.0286	0.0051	6.6637128137705e-05	64.8283702071686
rs340874	1	214159256	C	T	0.0668	0.0046	0.000446877902733213	435.73180388618
rs2820446	1	219748818	G	C	-0.0471	0.005	0.000183755713957009	178.892352831204
rs500639	1	229565828	G	A	-0.0366	0.0047	0.000130611093779165	127.114146073139
rs10754620	1	235534750	G	A	0.0394	0.0065	0.000145232216212406	141.356081821983
rs7596678	2	262553	C	T	-0.0271	0.005	6.40876942555074e-05	62.3471929070857
rs62107261	2	422144	C	T	-0.0749	0.0113	0.000104502262774661	101.688577225256
rs35628463	2	653581	A	G	-0.0501	0.0062	0.000145586975965316	141.701671914413
rs11680058	2	16574669	A	G	0.0556	0.0098	0.000170057190984766	165.542908106273
rs11096542	2	18707873	A	G	0.0274	0.0047	7.3853717578789e-05	71.8521554818836
rs34845373	2	25635771	G	A	-0.0372	0.0052	0.000110814212589443	107.834622089503
rs1260326	2	27730940	C	T	0.0638	0.0047	0.000397500414674962	387.472047960688
rs62140396	2	28246841	A	G	-0.0426	0.0076	7.54713328346477e-05	73.4266358183023
rs921069	2	43206922	G	A	-0.0306	0.0046	9.24358068970705e-05	89.9405614756346
rs6708643	2	43430440	A	G	0.0373	0.0062	0.000140946919879171	137.181664833272
rs62137420	2	43588370	G	A	0.0533	0.0079	0.00010148833018947	98.754026163813
rs13414140	2	43671176	T	C	-0.1183	0.0072	0.00057343263402735	559.551371090208
rs1861410	2	58933591	T	C	-0.0353	0.0046	0.000125090594299419	121.737459433993
rs980183	2	59311536	A	G	-0.0363	0.0047	0.000127515800623458	124.099444027905
rs243018	2	60586707	G	C	0.056	0.0046	0.000315903443443353	307.784250933068
rs2540945	2	65289825	G	A	-0.0496	0.0047	0.000233231389777302	227.125346478811
rs13431750	2	65574192	T	C	-0.1013	0.0143	0.000109639996315145	106.691234339702
rs1430780	2	67878328	C	T	-0.0273	0.0049	6.60462321261742e-05	64.2532877039858
rs34506349	2	100598726	A	G	-0.0677	0.012	7.16660150977675e-05	69.7228378317662
rs17624303	2	105148418	T	C	-0.0285	0.0052	6.56728579583603e-05	63.8899078239628
rs72836348	2	111888043	A	G	-0.0562	0.0077	0.000123602261589134	120.287959163389
rs59667312	2	112824901	A	G	0.0382	0.0067	7.29781448500309e-05	70.9999431696205
rs9784137	2	121325908	A	G	-0.0608	0.0065	0.000192029803066069	186.956646731914
rs2033159	2	145261174	C	A	0.0352	0.0057	9.00284878162713e-05	87.5969742504134
rs7609422	2	146348037	A	G	-0.0295	0.0047	8.52787936573751e-05	82.973220965758
rs7559658	2	147920213	C	T	0.0344	0.0058	7.37749097297009e-05	71.775449875588
rs13020443	2	152167830	C	T	0.0305	0.0046	9.42440587269309e-05	91.7009853451636
rs7568172	2	158335340	A	G	-0.0674	0.0096	0.000104475536552631	101.66255446187
rs10929976	2	161147528	C	T	0.0388	0.0052	0.000121958754612778	118.687363087218
rs76209259	2	161536620	C	T	-0.0337	0.0055	7.81219645914784e-05	76.0066518824155
rs1128249	2	165528624	T	G	-0.0643	0.0047	0.000400766104611019	390.662938642215
rs1838848	2	166144638	A	C	0.0315	0.0048	9.66565261997438e-05	94.0497023199418
rs13426965	2	166564299	G	A	-0.026	0.0046	6.8487812802367e-05	66.6295531175786
rs12992995	2	175197545	A	C	-0.0312	0.0052	7.73344946720074e-05	75.2401525327143
rs6715901	2	179650954	A	G	-0.0273	0.0046	7.54673247348262e-05	73.4227345600807
rs6741676	2	181618654	G	A	-0.0324	0.0049	9.43603630803238e-05	91.814214761742
rs148802328	2	203347284	T	C	0.0438	0.0072	8.28655285259126e-05	80.6240448667923
rs34329895	2	208870017	G	A	-0.0279	0.0047	7.554275748922e-05	73.4961565782835
rs13005841	2	212302573	T	A	-0.0285	0.0051	6.735845824956e-05	65.5304016139028
rs17354348	2	213835977	G	A	-0.0294	0.0053	6.71086412997993e-05	65.2872676690552
rs113414093	2	219859171	A	G	0.0717	0.0131	0.000109205892503093	106.268531766971
rs1190116	2	226747064	C	T	0.0282	0.0051	6.60301946584518e-05	64.2376794858418
rs2943648	2	227100490	G	A	0.0899	0.0048	0.000758429892135333	740.886556264607
rs7561798	2	228973660	G	A	0.0281	0.0046	7.99277343652172e-05	77.7643605075937
rs838735	2	234324192	C	G	0.0294	0.0047	8.28816614313348e-05	80.6397491074472
rs2602374	2	234568964	T	C	0.0291	0.0051	6.96489260896175e-05	67.7596293794116
rs3872707	3	9514016	A	G	0.0446	0.0067	9.7112217311665e-05	94.4933591529604
rs310749	3	12273768	T	G	0.0262	0.0046	6.89727334915136e-05	67.101509786787
rs12629337	3	12298756	A	G	0.0422	0.0068	8.14092351912916e-05	79.2064588557664
rs17036160	3	12329783	T	C	-0.1028	0.0071	0.000453378830950154	442.087686791451
rs4465929	3	15741389	C	T	-0.0304	0.0046	9.02057188054644e-05	87.769510905508
rs7610906	3	23494496	A	C	-0.0433	0.0048	0.000169375263343747	164.878414740103
rs75176225	3	23505781	C	T	0.0929	0.0131	0.000104730520190043	101.91082703292
rs6766511	3	35659344	G	T	0.0261	0.0048	6.40224755342718e-05	62.283721287043
rs11129735	3	36870230	G	A	-0.026	0.0046	6.80865965499126e-05	66.2390651591549
rs62262091	3	47693664	T	C	0.0557	0.0086	0.00010235082517285	99.5937938628636
rs4688760	3	49980596	T	C	0.034	0.005	0.000102932109059649	100.15976540676
rs2581787	3	53127677	T	G	0.0254	0.0046	6.44876495395763e-05	62.7364351285429
rs76263492	3	54828827	T	G	0.0675	0.012	7.61515141324393e-05	74.0886886059251
rs6785040	3	63897915	C	T	-0.0552	0.0065	0.000162737736118595	158.410864864796
rs9860221	3	64700799	G	A	-0.0464	0.005	0.000185367838855807	180.463539005142
rs844215	3	71656045	T	C	-0.0262	0.0047	6.74551365383603e-05	65.6244937966623
rs11922794	3	72813582	C	G	0.0301	0.0053	6.89537746605162e-05	67.0830577560033
rs1437055	3	86831077	C	A	-0.0267	0.0047	6.85499436379672e-05	66.6900227763799
rs62276223	3	89963418	G	A	0.0456	0.0083	7.40140329156714e-05	72.0081945403711
rs6438247	3	115084080	T	C	-0.044	0.0067	0.000102539878191579	99.777866365291
rs11708067	3	123065778	G	A	-0.0782	0.0055	0.000436857550558575	425.935983647331
rs9873519	3	124921457	T	C	0.0375	0.0046	0.000141803962284833	138.016514805779
rs9828772	3	129333182	G	C	-0.0517	0.0078	9.8610393336811e-05	95.9519869936306
rs876423	3	131638046	C	A	0.027	0.0047	6.90025472739289e-05	67.1305266069845
rs56308637	3	135639648	T	C	0.0374	0.0052	0.00010737830764208	104.48897023071
rs35304385	3	136386253	C	T	0.0369	0.0055	9.98957719950381e-05	97.2034554836329
rs11710280	3	138050798	G	T	-0.0327	0.0048	9.94326987070776e-05	96.7525965444418
rs73872717	3	141134569	T	C	-0.0856	0.0109	0.000131920273658732	128.389272631607
rs34573045	3	149196752	G	C	0.0311	0.0046	9.54934994579135e-05	92.9174006626567
rs62271373	3	150066540	A	T	0.0685	0.0104	0.000100183470603255	97.483566798573
rs1808751	3	152082383	A	G	-0.0288	0.0051	6.81181366609912e-05	66.2697618382562
rs74672008	3	152451616	A	G	-0.0804	0.0119	0.000100350172900729	97.6458731998462
rs56394279	3	160171092	T	C	-0.0314	0.0046	9.94795522523359e-05	96.7982141346805
rs13089006	3	168219006	G	C	-0.0447	0.0066	9.801384699865e-05	95.3711849107608
rs9873618	3	170733076	A	G	-0.0581	0.0051	0.000281953075968024	274.651015818097
rs527422	3	173123965	C	A	0.0263	0.0046	6.96667803906383e-05	67.7770065494177
rs13088389	3	176654587	C	T	0.2129	0.0389	0.00448661061031434	4482.45762507988
rs2313211	3	183738626	A	T	-0.0285	0.0046	8.14116076141115e-05	79.2087682012042
rs10937208	3	184877626	G	A	0.0443	0.0069	9.34500982844552e-05	90.9280203689106
rs9854769	3	185520948	G	A	0.1075	0.0049	0.00101642027423237	994.438822334502
rs12632862	3	186669214	G	A	0.0399	0.0046	0.000160261729018251	155.998395294126
rs6777684	3	187741842	G	A	0.0569	0.0047	0.000312748831893186	304.705002232166
rs7619708	3	195810187	C	T	-0.0334	0.0053	8.2881434607566e-05	80.6395283105545
rs73221116	4	720681	A	G	0.1048	0.012	0.000175805191142754	171.144167902712
rs72501964	4	1267203	T	G	-0.0831	0.0131	0.000105914421181117	103.063578078044
rs56337234	4	1784403	T	C	-0.0409	0.0047	0.000169446751842234	164.948075299191
rs362307	4	3241845	T	C	0.0499	0.0091	7.00915416319022e-05	68.1904177319663
rs4234731	4	6299914	G	A	0.0826	0.0047	0.000667743899052007	651.945766187296
rs2011603	4	18025484	A	G	0.0383	0.0052	0.00011856947884322	115.386677766802
rs11940813	4	20210953	G	A	0.0371	0.0067	6.59493904181728e-05	64.1590380503031
rs10938398	4	45186139	A	G	0.0425	0.0046	0.000179524125185093	174.768365323301
rs62310934	4	48880627	G	C	-0.0304	0.0047	8.8997613711783e-05	86.5934122058172
rs225167	4	52892675	A	G	-0.0323	0.0051	8.87186051893499e-05	86.3217978698298
rs10030634	4	53126698	A	T	-0.0304	0.005	8.05888955012536e-05	78.4079340521938
rs11729174	4	76551767	T	C	-0.0338	0.0057	7.87957932652455e-05	76.6625419790903
rs4859619	4	77053562	T	C	0.0254	0.0046	6.48829463258575e-05	63.1211454495019
rs11723275	4	77528821	C	A	0.0269	0.0046	7.29942568351341e-05	71.015625204432
rs10471048	4	83587562	C	G	-0.0337	0.0048	0.000104521991888008	101.707787055567
rs7660000	4	89751858	T	C	-0.0309	0.0051	7.91632850603531e-05	77.0202526683252
rs7656001	4	91243865	A	G	0.026	0.0046	6.78008492094155e-05	65.9609596740569
rs6821438	4	95091911	G	A	-0.0289	0.0046	8.42941585410262e-05	82.0147266532334
rs3755879	4	96114385	G	A	-0.0326	0.005	9.29778208043909e-05	90.4682352375805
rs7695096	4	103932556	T	C	-0.0381	0.0046	0.00014680276040916	142.886042392113
rs17035289	4	106048291	C	T	0.0428	0.0062	0.000105135475098337	102.305125236836
rs12509379	4	129179458	T	G	0.0312	0.0056	6.58344521804685e-05	64.0471763772573
rs1724557	4	137094048	A	C	-0.0254	0.0047	6.35846775653963e-05	61.8576524708613
rs2604918	4	140879929	T	G	-0.0313	0.0049	8.80091101926052e-05	85.6311097158823
rs75686861	4	145621328	A	G	0.0469	0.008	7.51905931626872e-05	73.1533801104698
rs6819331	4	153504295	T	C	-0.0404	0.0049	0.000144014527727559	140.169878646329
rs28819812	4	157652753	A	C	-0.0384	0.0051	0.000131147648396005	127.636741869969
rs56092939	4	185716057	C	T	-0.0609	0.0067	0.000180076943787103	175.307115023171
rs35901985	4	186580062	G	A	-0.0352	0.0062	7.27879878509376e-05	70.8148607599596
rs111686785	5	14738965	G	A	0.1284	0.0153	0.00018244793492484	177.617805995704
rs76549217	5	14768766	T	C	0.0872	0.016	8.12447720452438e-05	79.0463685731338
rs9312873	5	14777799	G	A	-0.0607	0.008	0.000129333630085835	125.869929840495
rs114136102	5	36084426	C	T	0.072	0.012	8.00917696492061e-05	77.924031806752
rs13155752	5	44680687	C	A	0.0316	0.0047	9.68306444347247e-05	94.2192220088682
rs152839	5	50145266	T	C	-0.0263	0.0046	6.84547051503816e-05	66.5973306749237
rs12187734	5	51763665	T	C	-0.0293	0.0046	8.6785176490335e-05	84.439632949735
rs62370480	5	52774510	A	G	0.0335	0.0056	7.64985062989128e-05	74.4264346346854
rs4865796	5	53272664	A	G	0.0466	0.0049	0.000190964120735559	185.917941023504
rs40480	5	53325481	G	C	0.0392	0.0048	0.000144557366755118	140.698679571365
rs256904	5	55810305	T	A	0.0692	0.0053	0.000382645503418728	372.958946690923
rs13179413	5	55868097	T	C	0.0543	0.0069	0.000241007093310437	234.708326735864
rs138596070	5	56261335	A	G	0.063	0.0108	7.82805038680331e-05	76.1609700753446
rs4976033	5	67714246	G	A	0.028	0.0047	7.69356167703369e-05	74.8518996089336
rs6858969	5	74379281	C	T	-0.0285	0.0048	7.59868189938569e-05	73.9283825085825
rs253412	5	74955841	A	G	0.0459	0.0048	0.000193595497041505	188.482730678248
rs6878122	5	76427311	A	G	-0.0554	0.0049	0.000266654906873222	259.725420430308
rs12519500	5	78436905	A	C	-0.038	0.0048	0.000132464920475064	128.919758379385
rs145510090	5	101273694	A	T	0.0819	0.0112	0.000127888008646164	124.461955131997
rs145762933	5	101870140	A	G	0.1309	0.0114	0.000317861460697031	309.695549765245
rs141146025	5	101966291	A	C	0.1147	0.0195	9.93725720971646e-05	96.6940560584258
rs75432112	5	102586407	A	G	0.1344	0.0107	0.000336403000592446	327.796893650163
rs329122	5	133864599	A	G	0.0264	0.0046	6.91108887356424e-05	67.2359720432381
rs112667817	5	137823156	T	C	-0.0609	0.0105	0.000159959104408912	155.703541288875
rs2434612	5	158022041	G	A	0.0479	0.0056	0.00015478308722667	150.660594741099
rs13206608	6	7097537	G	A	-0.0344	0.0049	0.000108261070645752	105.348532107199
rs9379084	6	7231843	A	G	-0.0747	0.0077	0.000238244465845625	232.014091599252
rs2842352	6	7251037	T	C	0.0379	0.0065	7.57994510156824e-05	73.746008172461
rs727734	6	15475051	A	T	0.0295	0.0053	6.65653082446522e-05	64.7584721365165
rs9368112	6	19718157	C	T	-0.0259	0.0047	6.77968018907066e-05	65.9570206011882
rs3763277	6	20486574	G	T	-0.0415	0.0069	0.000140482064929486	136.728850489125
rs7756992	6	20679709	G	A	0.1217	0.0051	0.00118337044392791	1158.93372982674
rs2844585	6	31321360	G	A	0.0563	0.0063	0.000185683920560669	180.771597576952
rs2246618	6	31478986	T	C	0.0271	0.0049	6.3786286710754e-05	62.0538599810536
rs41267090	6	31848440	T	A	0.0659	0.0104	9.35045651007533e-05	90.9810466334964
rs3130342	6	32080146	C	A	0.0617	0.0065	0.000207843303547223	202.371391076431
rs9271413	6	32587768	A	G	0.0622	0.0065	0.000215246198787935	209.588609106108
rs115018313	6	32710407	C	T	0.1182	0.0161	0.000142835601931701	139.021452236176
rs9296095	6	33542523	C	T	-0.0341	0.0058	7.45449795062423e-05	72.5249806928827
rs10305420	6	39016636	T	C	-0.0316	0.0047	9.57110682073931e-05	93.1292204460268
rs9296291	6	39056929	C	T	-0.0325	0.0055	7.57381978367965e-05	73.6863875721158
rs34179517	6	39281456	C	A	0.0442	0.007	8.80728710171365e-05	85.693180170971
rs34298980	6	40409243	C	T	-0.0381	0.0065	0.000147057067346462	143.133780599704
rs4714422	6	41012405	G	A	0.0293	0.0054	6.32231713971908e-05	61.5058331725815
rs11967262	6	43760327	G	C	0.0365	0.0046	0.000134885262807441	131.277212209971
rs2894536	6	43801878	T	C	-0.0384	0.0063	8.64287191718743e-05	84.0926316156388
rs9369425	6	43810974	A	G	-0.0384	0.005	0.000125388059802244	122.027166766921
rs3798519	6	50788778	C	A	0.0495	0.0059	0.000146743060054047	142.827884201311
rs1819564	6	51505337	A	T	0.0757	0.0138	6.16689827322735e-05	59.9933075377353
rs60519666	6	107427166	A	G	-0.0347	0.005	0.000106717174590277	103.845219242143
rs9487653	6	111822689	G	A	0.0312	0.0057	6.88981370626889e-05	67.0289074651288
rs80196932	6	117996631	C	T	-0.0425	0.0066	9.29681029620431e-05	90.4587744717799
rs2008027	6	126052359	G	A	0.0272	0.0046	7.49503023871359e-05	72.9194957350526
rs1591805	6	126717064	G	A	0.0402	0.0046	0.000163699020990534	159.347501054653
rs12192275	6	127412728	A	G	-0.046	0.0055	0.000154011737572012	149.909102325839
rs7739842	6	131954797	G	T	0.0329	0.0059	6.85628709433737e-05	66.702604453223
rs1573090	6	137302159	G	T	-0.0446	0.0046	0.000200504950819017	195.217723372285
rs11155073	6	139837128	C	T	-0.0304	0.0046	9.12910965542876e-05	88.8261480724434
rs724061	6	140291837	G	A	-0.037	0.0057	9.08079790344078e-05	88.3558217241781
rs197482	6	143069315	C	T	0.0298	0.0047	8.51103691003705e-05	82.8092670708713
rs9383649	6	153428102	G	A	0.0329	0.0046	0.000106795644319539	103.921625633952
rs543159	6	160776017	A	C	-0.0324	0.0046	0.000106176326738651	103.31859475567
rs4709746	6	164133001	T	C	-0.0581	0.007	0.000156019648294867	151.865336769643
rs73048106	7	1929019	T	G	-0.0358	0.006	7.629561109748e-05	74.2289457176736
rs798549	7	2760750	A	C	-0.0295	0.0052	7.1407991410097e-05	69.4717038594849
rs62450857	7	4683258	A	G	0.0388	0.0069	7.03051809036015e-05	68.398349129985
rs1990621	7	12283873	G	C	0.0285	0.0047	7.99189208522541e-05	77.7557814776042
rs1122518	7	13900325	C	T	0.0263	0.0046	6.98705668947893e-05	67.9753474076518
rs56041031	7	13986506	T	C	-0.038	0.0068	6.97812770181231e-05	67.8884435035761
rs11980500	7	14882428	A	G	0.0666	0.006	0.00026972217724521	262.717772506415
rs2215383	7	15062983	C	T	0.0665	0.0046	0.000445087164660771	433.981106208621
rs38172	7	15893576	T	C	-0.0313	0.0053	7.49160770171729e-05	72.886182903082
rs583769	7	18331915	A	G	0.0311	0.0052	7.37283430490816e-05	71.7301254205689
rs75693095	7	23440057	C	G	0.112	0.0166	0.000104995690409228	102.16901887656
rs76365198	7	23563268	T	C	-0.0496	0.008	8.86093566442753e-05	86.2154448367439
rs1513272	7	28200097	T	C	-0.0811	0.0045	0.000665765400898142	650.006414522787
rs917195	7	30728452	T	C	-0.0467	0.0055	0.000156939616846758	152.761644284179
rs17439448	7	40816653	T	C	0.0404	0.0073	7.01497743732256e-05	68.247094596876
rs118040648	7	43780096	G	A	0.1182	0.0214	0.000104984378693911	102.158004830396
rs2908286	7	44234737	T	C	0.0683	0.0061	0.000268311824922203	261.341854587189
rs56214326	7	48835343	T	A	0.0287	0.005	6.76314176337884e-05	65.7960597204537
rs2876826	7	50581972	G	A	0.0306	0.0055	6.41095809298161e-05	62.368493284766
rs1018942	7	51028400	C	T	-0.0711	0.0129	0.000107568100245926	104.67377386959
rs2103132	7	69782073	C	G	0.0319	0.0053	7.75288745498534e-05	75.4293553474576
rs67755137	7	74108135	A	G	0.0333	0.006	6.92160699706837e-05	67.3383418571534
rs10240790	7	89880949	G	A	0.0279	0.0051	6.56975436890614e-05	63.9139327299777
rs506597	7	100313420	G	A	0.0443	0.0073	8.71645794571843e-05	84.80897285129
rs7795180	7	102101178	T	C	0.0686	0.011	8.80077231771607e-05	85.6297594722619
rs113226119	7	102389082	A	T	-0.0611	0.0107	7.67447819724058e-05	74.666148760071
rs1968204	7	102800137	C	T	-0.0566	0.008	0.000124043630909387	120.717809939765
rs39328	7	103444978	T	C	0.0275	0.0046	7.49717515320603e-05	72.9403729965038
rs13239186	7	117510621	T	C	0.0294	0.005	7.47256678925201e-05	72.7008508315219
rs1562398	7	130457931	G	C	0.041	0.0047	0.000165588806399815	161.188860922661
rs10231759	7	150512172	C	T	0.0327	0.0051	8.889331533745e-05	86.4918778052515
rs3793342	7	150695195	A	G	-0.0376	0.0068	7.28885187624926e-05	70.912708819949
rs3808317	7	156944460	G	A	-0.0494	0.0049	0.000223387188912237	217.526142484468
rs117173251	8	4186731	T	C	0.077	0.0138	7.60007063757816e-05	73.9418997867756
rs2976929	8	8258712	C	T	0.0328	0.0046	0.000108972746871025	106.04151033743
rs2242280	8	9056426	G	C	0.0414	0.0071	0.000133531162979549	129.958288023173
rs2126263	8	9181611	A	G	-0.0608	0.0079	0.000155214400036214	151.08080705161
rs17662402	8	9265105	C	T	-0.0692	0.0104	0.000102068865948949	99.3192634951129
rs34990153	8	9996389	G	A	-0.0384	0.0047	0.000147158774074376	143.232860459752
rs4073948	8	10772644	T	A	-0.0362	0.0047	0.000131639071177815	128.115382888416
rs2409798	8	11435564	T	C	-0.033	0.0047	0.000110093170310649	107.13250856454
rs12056338	8	12643055	T	G	0.0312	0.0047	9.57166135062169e-05	93.1346192248248
rs17294565	8	14124809	C	A	0.0274	0.0047	7.1775647658501e-05	69.8295432308615
rs17091891	8	19843171	C	T	-0.0421	0.0071	7.72643189953192e-05	75.1718460040407
rs1059592	8	22477778	A	G	0.0269	0.0048	6.70355084184123e-05	65.216091346259
rs17818197	8	25872634	G	A	0.0346	0.0056	8.09635727951514e-05	78.772646773564
rs2046225	8	26151802	T	G	0.0283	0.0047	7.84293718476207e-05	76.305874732574
rs2725371	8	30854033	G	A	-0.0371	0.0051	0.000119413128521648	116.208263320524
rs13262861	8	41508577	A	C	-0.1016	0.0063	0.000606892406373733	592.319194975178
rs191963146	8	41542350	G	A	-0.1427	0.023	0.000143470723887733	139.640141278793
rs62515938	8	57483013	T	C	0.0286	0.0052	6.38572900841319e-05	62.1229611005945
rs10097617	8	95961626	C	T	-0.0374	0.0045	0.000141486218852413	137.706998095979
rs76471882	8	96128981	T	C	0.0829	0.0114	0.000117146413446682	114.000848716565
rs34340810	8	105661926	C	G	-0.0544	0.0087	8.0952019807721e-05	78.7614010145091
rs4734193	8	110140564	A	C	-0.0341	0.0062	0.000117326952114824	114.17666205961
rs2737226	8	116639474	C	T	-0.0383	0.0047	0.000141229260509626	137.456693538256
rs1569339	8	116888468	C	A	0.0347	0.0063	7.27391581741116e-05	70.7673342346714
rs11558471	8	118185733	G	A	-0.1031	0.0049	0.000930760482232944	910.166025481615
rs17772814	8	128711742	A	G	-0.0752	0.0127	0.000177459854694103	172.756660558312
rs12676584	8	129547378	A	G	-0.0333	0.0049	9.66122651136675e-05	94.0066102462477
rs3757969	8	145551199	G	C	0.0481	0.005	0.000219881871469613	214.108334545313
rs59464125	8	145857786	A	G	0.0281	0.0046	7.99964086040272e-05	77.8312077032343
rs756145	9	1039939	A	G	0.0286	0.0049	7.08159249770877e-05	68.8954496168813
rs35338539	9	4298589	A	G	0.0463	0.0049	0.000196851174560108	191.656134680635
rs10963942	9	19080352	G	A	0.0371	0.0047	0.000133465975129693	129.894794102483
rs7867635	9	20241069	C	T	0.037	0.0063	0.000134256233774676	130.664520913994
rs7847880	9	20662703	C	T	0.0366	0.0065	7.64902493020464e-05	74.4183976419822
rs10811650	9	22067593	G	A	0.0315	0.0046	9.81420012122963e-05	95.495956487459
rs10965246	9	22132698	C	T	-0.1365	0.0061	0.00110705925753524	1083.70410480649
rs12555274	9	22136440	C	G	0.1096	0.007	0.000938352855274964	917.63198346589
rs11793831	9	23362311	T	G	0.0274	0.0047	7.33222425078076e-05	71.3348591915489
rs1412234	9	28410683	C	T	0.044	0.0049	0.00017048021473498	165.955119467193
rs7851792	9	33955680	C	T	-0.0268	0.0047	6.84000531124409e-05	66.5441399128087
rs1929883	9	81344701	A	G	-0.0386	0.0062	0.000147078184129467	143.154351971394
rs17791513	9	81905590	G	A	-0.0686	0.0098	0.000116894580530951	113.755607774184
rs9410573	9	84311800	C	T	-0.0591	0.0047	0.000342235690363067	333.491934500452
rs555784	9	85318704	A	T	-0.0301	0.0047	8.68665463085768e-05	84.5188444217067
rs10821311	9	96943059	A	G	0.0358	0.0049	0.000112827532678133	109.795120469026
rs10993460	9	97795176	C	T	-0.0462	0.0083	7.07011794231017e-05	68.7837690163085
rs10119430	9	111938268	A	G	-0.0341	0.0056	8.17027974165768e-05	79.4922164163963
rs7026688	9	125975397	A	G	-0.0444	0.0067	9.43371481459682e-05	91.7916135877588
rs10985975	9	126113272	C	G	0.0267	0.0047	6.9978356555661e-05	68.0802568739806
rs1752169	9	126586563	A	C	0.0317	0.0053	8.01720411103434e-05	78.0021678441088
rs495203	9	136145240	T	C	0.0493	0.0048	0.000219361749845534	213.601209778203
rs448918	9	136885979	A	G	0.0327	0.0054	8.87462047390054e-05	86.3486659457466
rs28642213	9	139248082	G	A	0.073	0.0055	0.00041753138685873	407.046171392928
rs7077792	10	12316768	T	C	0.086	0.0078	0.000477207401645512	465.38881222096
rs878017	10	13566204	G	A	-0.0348	0.0061	0.000121868110636939	118.599086675936
rs36051838	10	34018730	C	T	0.044	0.008	6.34840615606147e-05	61.7597324071368
rs34826524	10	65305125	G	T	0.0286	0.0051	6.89539397280547e-05	67.0832184110016
rs10998304	10	70342775	T	C	-0.0306	0.0045	9.3978956583115e-05	91.4428927440025
rs73265749	10	71100920	T	C	-0.04	0.0066	7.88132000338373e-05	76.67948541655
rs1544982	10	71314365	G	A	0.0513	0.0092	8.82189606841489e-05	85.8353970177747
rs177045	10	71321279	G	A	0.0389	0.0049	0.000134262010516646	130.670147596131
rs2812535	10	71456857	A	G	0.0473	0.0065	0.000215406053550183	209.744461442701
rs827237	10	72648336	T	C	0.0365	0.0058	8.79890745104908e-05	85.6116052113969
rs2459446	10	75601596	T	C	-0.0251	0.0046	6.31389505177829e-05	61.4238692812604
rs7093029	10	77648883	T	C	0.0282	0.0046	8.05637547699309e-05	78.3834619987228
rs703981	10	80942855	C	G	-0.0613	0.0046	0.000377655906300343	368.084735100258
rs1250542	10	81034670	A	G	0.0292	0.0048	8.09499232364073e-05	78.759360197442
rs11201999	10	88124501	T	C	-0.0259	0.0045	6.7592514521285e-05	65.758197158602
rs10788575	10	89768584	A	G	0.0352	0.0064	6.35993236785892e-05	61.8719061606365
rs7071943	10	93956552	G	T	0.0443	0.0049	0.000180141892756387	175.370411312421
rs1111875	10	94462882	T	C	-0.0923	0.0046	0.000833011410089736	814.10489361739
rs10882891	10	99059645	A	C	-0.0313	0.0047	9.64055586367851e-05	93.8053635474017
rs2862954	10	101912064	C	T	-0.0291	0.0045	8.56990105973303e-05	83.3822850953461
rs2250301	10	104548393	A	G	-0.0322	0.0053	7.91818094556523e-05	77.0382840624571
rs1327548	10	112652873	G	A	0.0355	0.0055	9.34189963823425e-05	90.8977410729162
rs11195508	10	113046379	G	C	-0.0372	0.0066	7.11494245517689e-05	69.2200419921082
rs72824078	10	114597104	C	G	0.0631	0.0058	0.000260820016260132	254.033348642239
rs114222749	10	114668249	T	C	0.1678	0.0162	0.00025745090601071	250.746882873588
rs149911199	10	114703335	A	G	-0.1283	0.0215	0.000110183574040642	107.220538692152
rs117569363	10	114704334	G	C	-0.097	0.0134	0.000133734606865506	130.156445664493
rs116741871	10	114738909	G	A	0.0833	0.0148	7.70624447754509e-05	74.9753490756927
rs117764423	10	114748940	T	A	-0.1987	0.018	0.000296621222157168	288.964481565488
rs35011184	10	114749734	A	G	0.2608	0.0054	0.00487882367927056	4885.99192248609
rs147277283	10	114764619	T	G	-0.1178	0.0122	0.00022520885219831	219.302384563058
rs12245680	10	114820191	C	T	0.1259	0.0073	0.000608907749791936	594.293278107629
rs145003494	10	114834411	A	G	0.2465	0.0242	0.000289478435480715	281.994097913734
rs11599737	10	114891443	A	G	-0.0772	0.0083	0.000202325678402709	196.992570340022
rs140225005	10	114908599	A	G	-0.1167	0.0195	0.00010605112309397	103.196684232984
rs2280141	10	124193181	G	T	-0.0453	0.0061	0.000207547748836172	202.083262561592
rs2334499	11	1696849	T	C	0.0283	0.0046	7.89742928626288e-05	76.8362904632934
rs77735964	11	2075720	G	C	0.0379	0.0059	9.32757301859244e-05	90.7582642312754
rs3213221	11	2157044	G	C	0.0268	0.0047	6.90774730117131e-05	67.2034495250888
rs4929965	11	2197286	G	A	-0.0619	0.0048	0.000367479663835551	358.144717174555
rs2106844	11	2526429	A	T	0.0309	0.005	8.45982387385898e-05	82.3107327140511
rs2283164	11	2579163	G	A	-0.0694	0.0114	9.53415795705044e-05	92.7694953816236
rs231360	11	2692249	T	C	0.0506	0.0048	0.000248262693449609	241.784726671561
rs231918	11	2742925	T	C	0.0408	0.0064	9.5451371726355e-05	92.8763861638703
rs55763223	11	2773108	C	G	-0.0366	0.0066	6.79938744066271e-05	66.1488226178071
rs2237895	11	2857194	C	A	0.0725	0.0047	0.00051970160870897	506.958816894101
rs139984520	11	2891279	C	G	-0.1414	0.0162	0.000198247057779397	193.016780444978
rs450563	11	2908965	G	A	0.0341	0.0048	0.000108087579232812	105.179599752789
rs10128597	11	8694830	A	G	-0.035	0.0052	0.000100729847676475	98.0155372499634
rs2403221	11	9852475	A	G	0.0317	0.0048	9.17439200249835e-05	89.2669848963157
rs117316450	11	14518419	G	C	0.1308	0.0178	0.00012788970257896	124.463604937413
rs5219	11	17409572	C	T	-0.0685	0.0047	0.000444457535632283	433.36556437185
rs7943101	11	32460873	T	C	0.0358	0.0063	6.99123034189138e-05	68.0159686947006
rs180732108	11	32664422	T	A	-0.0666	0.0096	0.000102484268842706	99.7237219766653
rs58817325	11	43875316	A	G	0.0403	0.0049	0.000139532140075269	135.803538226646
rs11038672	11	45846498	G	C	-0.0294	0.0046	8.73719130947534e-05	85.0108079943187
rs1056387	11	47681370	G	T	-0.0352	0.0046	0.000124050431915679	120.724433475842
rs77498573	11	48350646	T	G	0.0694	0.0099	0.0001075000554072	104.607517637046
rs117546153	11	48989742	T	A	0.0684	0.012	0.000113904543374559	110.843893830346
rs137930259	11	49590473	T	G	0.0799	0.0118	0.000155419093154339	151.280232830715
rs79292620	11	50387804	A	T	0.0612	0.0095	0.000105942677473396	103.091091109262
rs188727298	11	54923548	A	G	0.0878	0.0156	0.000125406392286057	122.04502115643
rs116861182	11	55588216	C	A	0.0637	0.0109	8.53202584882464e-05	83.0135852042972
rs143045302	11	56386644	C	T	0.046	0.0081	6.8113995593906e-05	66.2657315091361
rs4246215	11	61564299	T	G	-0.0286	0.0048	7.5736619645077e-05	73.6848514444505
rs35169799	11	64031241	T	C	0.0504	0.0092	6.31895981457922e-05	61.4731596220828
rs1783541	11	65294799	T	C	0.0484	0.0057	0.000153468608092505	149.379959031515
rs55974245	11	69002047	T	C	-0.037	0.0065	7.3617690494827e-05	71.6224247648694
rs144245804	11	69453044	A	G	-0.1304	0.0152	0.000180362748041701	175.585647118511
rs11603349	11	72460694	C	T	-0.0975	0.0065	0.000508068289544123	495.576419015794
rs480840	11	74625997	C	T	0.0254	0.0046	6.3822067869529e-05	62.0886825182818
rs2513523	11	76239150	T	C	0.0255	0.0047	6.35066548704333e-05	61.7817203335822
rs10899283	11	76505202	T	C	-0.0314	0.0055	7.05037086848185e-05	68.5915732492422
rs10830963	11	92708710	G	C	0.0885	0.0051	0.000636866114950268	621.684139556698
rs7943372	11	93013387	G	T	0.0382	0.0052	0.00012173117930001	118.465732081033
rs10893827	11	128040810	G	A	-0.0431	0.0064	9.68216760364723e-05	94.2104904617498
rs10750397	11	128234144	G	A	-0.048	0.0051	0.000192149081354751	187.072906435283
rs11820002	11	128389259	C	G	0.0525	0.0074	0.000191526688541457	186.466266380751
rs11062977	12	4145516	T	C	0.0559	0.0088	9.05341896693995e-05	88.0892824905958
rs113966250	12	4247473	G	C	-0.123	0.016	0.000136593316019986	132.940925343811
rs11063029	12	4301301	T	C	0.077	0.0102	0.000126372330572367	122.985774160745
rs76895963	12	4384844	G	T	-0.4388	0.0208	0.00148232304439065	1454.31145488852
rs3217795	12	4386064	G	A	-0.1022	0.0083	0.000353494096853495	344.485764895743
rs186541200	12	4419628	C	T	-0.1115	0.0159	0.000141861841901738	138.072895982322
rs67013744	12	6681786	G	A	0.035	0.0064	6.68565700374358e-05	65.0419404491158
rs2066827	12	12871099	G	T	0.0351	0.0057	8.95973361340219e-05	87.1772440401572
rs10841868	12	21781246	T	G	-0.0315	0.0052	7.74821315537865e-05	75.3838572523052
rs11048458	12	26465585	T	C	0.0458	0.0053	0.000159248563864013	155.011249723166
rs10771372	12	27962260	T	C	-0.0721	0.0058	0.000330739686178398	322.2676089839
rs10771813	12	31367856	C	A	0.0259	0.0047	6.74315816179785e-05	65.6015689511446
rs10772057	12	33416922	A	G	0.0324	0.005	8.67984995142223e-05	84.4526025732345
rs2733289	12	41838235	C	T	0.0301	0.0046	9.16037226197338e-05	89.1304983898132
rs11181613	12	43046449	A	C	-0.043	0.0067	9.30542173036454e-05	90.5426107760137
rs2732480	12	48736303	A	C	-0.0337	0.0046	0.000113123931600907	110.083746992857
rs7132908	12	50263148	A	G	0.033	0.0047	0.000104967915869967	102.141975230294
rs1872635	12	54541750	G	A	-0.0282	0.0049	6.93715922400786e-05	67.4897073589423
rs2612071	12	66205071	C	T	0.0893	0.0077	0.000299538278639612	291.811300299455
rs7970350	12	66360164	T	C	0.0424	0.0045	0.000182098303802493	177.277062764954
rs3851611	12	71524042	G	C	0.0378	0.0046	0.000140175461634236	136.430190156541
rs11108094	12	95928113	A	C	0.0601	0.0093	9.30199005382456e-05	90.5092018035272
rs113036477	12	97848227	T	C	-0.0715	0.0099	0.000120298404238048	117.070395111232
rs3764002	12	108618630	T	C	-0.0396	0.0052	0.000121898218186099	118.628407824
rs34965774	12	118412373	A	G	0.0521	0.0068	0.000130608455166297	127.111576113745
rs189117855	12	121178214	A	C	0.0909	0.0142	9.77550069152191e-05	95.1191775035492
rs144593524	12	121381353	C	T	0.1144	0.0154	0.000108018991942878	105.112814915905
rs56348580	12	121432117	C	G	-0.0575	0.005	0.000283541355708869	276.200769935456
rs4981013	12	121982162	G	A	0.0283	0.0047	7.91048379442615e-05	76.9633610674147
rs12820906	12	123493123	G	A	-0.0433	0.0055	0.000139992265132407	136.251740120828
rs12823740	12	124458002	A	C	-0.041	0.0048	0.000152550223041912	148.485231180147
rs863750	12	124505444	T	C	0.0256	0.0047	6.41005033397702e-05	62.359658863036
rs11830243	12	132544694	T	C	0.0442	0.0074	7.93546505124031e-05	77.2065253846334
rs11614914	12	133070294	T	C	0.0389	0.005	0.00013460614028341	131.005338755016
rs12305809	12	133777466	G	A	0.0333	0.0047	0.000107245153799247	104.359316772173
rs314879	13	23309382	T	C	-0.0393	0.0057	0.000109551692716167	106.605249757015
rs34584161	13	26776999	G	A	-0.0521	0.0054	0.000200276121405543	194.994662960472
rs9319382	13	28245127	T	C	-0.0276	0.005	6.73300436089144e-05	65.5027470742107
rs3742305	13	31036642	G	C	-0.03	0.0053	7.20222683445806e-05	70.0695797147326
rs576674	13	33554302	A	G	-0.0612	0.0061	0.00022862826718704	222.636643979464
rs4397977	13	41688401	G	A	-0.0291	0.0049	7.73880823659299e-05	75.2923129423327
rs963740	13	51096095	T	A	-0.0473	0.0051	0.000187458258031838	182.500918343269
rs9563574	13	58656599	C	T	-0.0406	0.006	9.73067915050589e-05	94.682795596868
rs1359790	13	80717156	A	G	-0.0795	0.0051	0.000515568451578799	502.914628061467
rs1475655	13	91963080	T	A	-0.0436	0.0053	0.000145468937809923	141.586684591141
rs9555581	13	109944192	T	C	-0.0296	0.0047	8.44541560975959e-05	82.1704757165462
rs4771648	13	110431626	A	G	-0.0292	0.0049	7.65500469473889e-05	74.4766020223557
rs8005994	14	29744532	G	A	-0.0265	0.0048	6.43549187781118e-05	62.6072594419768
rs17522122	14	33302882	T	G	0.0343	0.0046	0.000118919129698574	115.727183140238
rs712316	14	35411537	G	T	0.0423	0.0074	8.17954864938195e-05	79.5824414626521
rs8018512	14	38818723	A	G	-0.0369	0.0052	0.000105710895381271	102.865406147981
rs1235	14	47309496	T	G	0.0263	0.0046	7.00776579598585e-05	68.1769050130033
rs10137475	14	58797953	A	G	-0.0255	0.0047	6.44250987492578e-05	62.6755596799117
rs4899280	14	69526307	T	C	0.0276	0.0048	6.82554774103593e-05	66.4034300148702
rs7149930	14	74954059	T	C	-0.0297	0.0046	8.8010110281036e-05	85.6320832905081
rs2056857	14	77300863	T	C	-0.0261	0.0047	6.65562894351672e-05	64.749694664799
rs10145154	14	79939525	T	C	0.0546	0.0056	0.000204699871947111	199.306994137454
rs11626297	14	91945678	A	G	0.0309	0.0046	9.57697476664427e-05	93.1863494717868
rs112324411	14	101258584	T	C	-0.0755	0.0108	0.00014199015584013	138.197888150573
rs10133111	14	103377321	A	G	0.0341	0.0061	6.63983132319358e-05	64.5959459595635
rs12890750	14	103860309	G	T	0.0284	0.0048	7.53819698394254e-05	73.3396549648661
rs11073147	15	36392562	G	A	0.0252	0.0046	6.39353159707378e-05	62.1988966601555
rs12912777	15	38852386	T	C	0.0594	0.0075	0.000151960850667559	147.911045924298
rs11639470	15	39639171	G	C	-0.0266	0.0047	7.10550001768854e-05	69.1281393992555
rs17666578	15	40330047	C	T	0.0636	0.0108	7.7716026554915e-05	75.611523207375
rs34245505	15	40397191	G	C	0.0384	0.006	9.31074100219573e-05	90.5943963964041
rs2289739	15	41801512	T	G	0.0498	0.0065	0.000228643189290798	222.651194766837
rs74804697	15	52588722	G	C	-0.0837	0.0121	0.000117863701892479	114.699365454735
rs75332279	15	53099306	C	T	0.0559	0.0081	0.000110303479155866	107.337295774834
rs35813867	15	56829491	T	G	0.0787	0.0143	7.89241235317632e-05	76.7874564493172
rs2435907	15	57333416	G	A	-0.0285	0.0047	7.96959515530774e-05	77.5387445616961
rs8033609	15	60938816	A	C	0.0265	0.0046	7.0568918852288e-05	68.655041429006
rs7163757	15	62391608	T	C	-0.0405	0.0046	0.000162515539524035	158.194367222284
rs34143602	15	63940058	A	G	-0.0347	0.0047	0.000119024275739168	115.829579253315
rs1874832	15	67260238	A	G	-0.0382	0.0065	8.2697026319482e-05	80.4600200845008
rs12050481	15	68023809	C	T	0.0271	0.0047	7.13216350925492e-05	69.3876535891012
rs12917449	15	74331659	C	A	0.0364	0.0058	8.49391468488705e-05	82.6425900796503
rs6495182	15	75814388	T	C	-0.0406	0.0053	0.000125777251689323	122.406209722686
rs12910361	15	77782335	G	A	0.0716	0.0051	0.000437618097500177	426.67944759966
rs36111056	15	83461873	A	G	-0.0341	0.0057	8.0810452950547e-05	78.6235989673679
rs8031576	15	90380214	A	C	-0.057	0.0051	0.00027049541634823	263.472142410981
rs2290203	15	91512067	A	G	0.0557	0.0057	0.000202870078295992	197.523259327949
rs6600191	16	295795	C	T	-0.0533	0.0061	0.000172695791496646	168.114100441732
rs4984980	16	968292	A	G	0.0351	0.006	7.63110100921825e-05	74.2439343787155
rs12933120	16	3634746	A	C	0.0424	0.0067	8.69805761382745e-05	84.6298497223722
rs7404466	16	15129092	T	C	-0.0362	0.0064	7.6430000832558e-05	74.3597544911451
rs4408552	16	20383531	G	A	0.0302	0.005	7.88190507601485e-05	76.6851804097657
rs7188071	16	28917644	C	T	-0.0292	0.0048	7.9945505097146e-05	77.7816584530163
rs8054556	16	29958216	A	G	0.0364	0.0046	0.000133441007115575	129.870474904
rs8061398	16	53454151	T	G	-0.0357	0.0046	0.000128522712146757	125.080126769209
rs1421085	16	53800954	C	T	0.1177	0.0046	0.00136044627844677	1333.76451139733
rs2032912	16	69568303	T	G	-0.0421	0.0047	0.000174447431830574	169.821036239699
rs72802342	16	75234872	A	C	-0.1154	0.009	0.000394359252491981	384.402949752196
rs2925979	16	81534790	C	T	-0.0448	0.005	0.000173464371441803	168.863060678954
rs11642655	16	81610480	A	G	0.0288	0.0046	8.30527035121921e-05	80.8062466424479
rs11646052	16	85716463	G	A	0.0263	0.0047	6.67964804891555e-05	64.9834586754797
rs60615129	16	88137977	C	A	-0.0284	0.0049	6.97791092996017e-05	67.8863337112101
rs12920022	16	89564055	A	T	0.0391	0.0065	8.3394079087341e-05	81.1385529639269
rs11870735	17	481604	T	C	0.0339	0.006	6.93944890660131e-05	67.5119922267738
rs3786017	17	3830340	C	T	0.0556	0.0079	0.000123617762641776	120.303055642356
rs8071043	17	3988451	C	T	0.0541	0.0049	0.000261550170464235	254.745609473625
rs11654774	17	4252684	A	G	-0.1095	0.0197	0.000105009743233728	102.182701901349
rs2243102	17	4839149	T	C	-0.0255	0.0047	6.42930128621921e-05	62.5470116903449
rs858519	17	7531965	C	T	-0.0262	0.0047	6.86861675404163e-05	66.8226046501486
rs7219033	17	9787958	A	G	0.0288	0.0049	7.23923234693618e-05	70.4297565418885
rs2297508	17	17715317	G	C	-0.0334	0.0047	0.000105141074719676	102.310577513064
rs7220340	17	27566326	G	A	-0.0272	0.0046	7.43487484960352e-05	72.3339828183221
rs2525569	17	29675971	A	T	-0.0286	0.0047	7.85395404416403e-05	76.4131104655462
rs4796224	17	34842521	G	A	0.0252	0.0045	6.41622169580592e-05	62.4197193304138
rs3094515	17	36043653	C	T	0.0404	0.0069	0.000155647270344526	151.502538941211
rs12938438	17	36059385	G	C	0.0333	0.005	9.74744375371638e-05	94.8460152711407
rs3110631	17	36074513	C	T	-0.0344	0.0062	6.64250497540599e-05	64.6219669828061
rs11657964	17	36100767	G	A	-0.0589	0.0047	0.000338512833306062	329.856889630074
rs11078916	17	37746307	C	T	-0.0373	0.0052	0.000117510383887391	114.355293170598
rs684214	17	40696915	T	C	0.0424	0.0052	0.000144652101224999	140.790964507564
rs9900074	17	46124326	C	G	-0.055	0.0087	8.5566216580112e-05	83.2530152906069
rs35895680	17	47060322	A	C	-0.0559	0.005	0.000272815489737112	265.735641135539
rs142228490	17	47202944	A	G	0.0936	0.0164	0.000105648332490598	102.804489108407
rs302864	17	56757584	A	G	0.0584	0.0107	0.000111945110124486	108.935843489178
rs1451506	17	57407019	G	A	-0.0417	0.0075	7.80245817841979e-05	75.9118620212985
rs4316	17	61562309	T	C	-0.0343	0.0046	0.000118650976320362	115.46604346624
rs11871722	17	61675576	T	C	-0.0344	0.0053	9.05603356752565e-05	88.1147360947352
rs11655898	17	62201374	C	T	0.0594	0.0096	9.24685734216291e-05	89.9724609947469
rs12601921	17	65825354	T	C	0.051	0.0058	0.000165254187737525	160.862813814223
rs61736066	17	70645032	A	G	-0.0506	0.0085	7.94046138425974e-05	77.2551591294773
rs1656794	17	75386909	G	A	0.0311	0.0053	7.96696905512344e-05	77.5131823052095
rs62075585	17	76762039	A	G	-0.0295	0.0046	8.79193466725435e-05	85.5437260049224
rs9912236	17	77895311	T	C	-0.0312	0.0055	7.39473711717001e-05	71.9433109069475
rs7240767	18	7070642	C	T	0.0368	0.0063	0.000129187296913814	125.727406362693
rs11662800	18	13271367	G	A	-0.0275	0.0046	7.45777570016835e-05	72.5568841135935
rs113780182	18	13566624	T	C	0.0309	0.0055	6.60737463868867e-05	64.2800655408458
rs303760	18	21083738	T	C	0.0342	0.0048	0.000107516751392786	104.623774752015
rs346240	18	40063830	A	G	-0.031	0.0056	6.75023680290887e-05	65.6704619029445
rs72926954	18	53070168	T	C	0.0734	0.0082	0.000163242151775809	158.902345268578
rs17684074	18	54675384	C	G	-0.0312	0.0053	7.61077561318451e-05	74.0460967030911
rs1517037	18	56878274	T	C	-0.0375	0.006	8.65684069168663e-05	84.2286135943175
rs663640	18	57846077	T	C	0.0503	0.0055	0.00017466104013968	170.029195368917
rs17066842	18	58040624	A	G	-0.0757	0.0118	9.13092576414441e-05	88.8438283735636
rs2658747	18	74579119	G	A	0.03	0.0047	8.66630666518246e-05	84.3207622360846
rs36001015	19	1233052	C	A	0.0352	0.0058	8.59950383097502e-05	83.6704572797776
rs12977104	19	4949921	A	G	0.0412	0.0058	0.000109852818265509	106.898467561507
rs17175860	19	7235146	G	A	0.0445	0.0058	0.000124441804950127	121.10559465
rs4804833	19	7970635	G	A	-0.0376	0.0047	0.00013725206594047	133.582583515634
rs116843064	19	8429323	A	G	-0.0965	0.0169	7.79474304146671e-05	75.8367649869414
rs11666603	19	12496934	C	T	0.0329	0.0055	8.35465762917627e-05	81.2869992422565
rs3111316	19	13038415	A	G	0.0442	0.0047	0.000191720937264199	186.655598187732
rs10404726	19	18834514	T	C	-0.0277	0.0047	7.74474517225373e-05	75.3501010613891
rs58542926	19	19379549	T	C	0.089	0.0086	0.000224025173610923	218.148215347574
rs4805681	19	31835516	T	C	-0.0269	0.0047	6.97571566144179e-05	67.8649676525985
rs11667352	19	33918423	G	A	-0.0363	0.0047	0.000127276200713174	123.866087122346
rs73050205	19	45356464	A	T	-0.0319	0.0053	8.08432763945318e-05	78.6555494884512
rs429358	19	45411941	C	T	-0.073	0.0066	0.000268297561451614	261.327939483664
rs10407429	19	46157237	A	G	-0.0539	0.0047	0.000287021248302289	279.59635588039
rs11667244	19	47580185	G	A	0.0354	0.005	0.000106154423236213	103.297267348823
rs721970	20	31903533	G	A	0.0575	0.0096	0.000105094211444571	102.26494738154
rs67611724	20	32308275	T	C	0.0443	0.0066	0.000100450446008782	97.7435022869149
rs2268078	20	32596704	A	G	0.0387	0.0049	0.000137089466417245	133.424202289264
rs17265513	20	39832628	C	T	0.0325	0.0057	6.79989371152964e-05	66.1537499355162
rs619289	20	42294613	C	T	0.0404	0.0063	9.65213474575667e-05	93.9180939548687
rs13039863	20	42996184	C	G	0.0663	0.0078	0.000177840612259852	173.12771859141
rs1800961	20	43042364	T	C	0.1077	0.0127	0.000150430490122553	146.420138927148
rs6066138	20	45594711	A	G	-0.0451	0.0051	0.000164254211199923	159.88846028766
rs867489	20	48833957	T	C	-0.0312	0.0046	9.80080488409358e-05	95.3655398002029
rs2426439	20	50999627	C	T	0.0365	0.0048	0.000125518653309331	122.154354600344
rs2252221	20	51621922	A	G	-0.0248	0.0045	6.20669616165707e-05	60.3806151704339
rs911300	20	57387262	G	A	0.0348	0.0046	0.000121815100701756	118.547461371501
rs1815591	20	61277014	T	A	-0.0337	0.0049	0.000110277947107247	107.312434039979
rs4809369	20	62470785	A	G	-0.0337	0.0046	0.000113674299030275	110.619684962225
rs75756987	21	47767295	C	G	-0.0439	0.0073	7.79182249669361e-05	75.8083372203317
rs5762925	22	29369398	C	A	0.0276	0.0048	7.01008205612495e-05	68.1994487420187
rs142025960	22	29814152	C	T	-0.0501	0.0088	7.35815169141255e-05	71.5872162241316
rs5753043	22	30588041	C	A	0.0613	0.0081	0.00013959641924262	135.866151588769
rs117001013	22	32348841	T	C	-0.0474	0.0084	6.80829250690532e-05	66.2354918601921
rs133015	22	38572526	G	C	-0.0285	0.0046	8.11064595297747e-05	78.9117338515086
rs5751061	22	41593873	G	T	0.0261	0.0047	6.54035147275345e-05	63.6277752345546
rs738408	22	44324730	T	C	0.0464	0.0055	0.00015341882011959	149.331453324843
rs5771069	22	50435480	G	A	0.0325	0.0046	0.000106998348300541	104.11899990554

## Sheet: c) HDL_AFR
rsid	CHR	POS	EA_exposure	NEA_exposure	BETA_exposure	SE_exposure	R2	F
rs7626445	3	49114544	T	C	-0.0307	0.0053	0.0004647720540792	35.8310582177627
rs3211938	7	80300449	T	G	-0.0887	0.01	0.00246044695832	190.064765989585
rs6985493	8	9187854	T	C	0.0552	0.0068	0.0011269415889792	86.9378388297925
rs59811201	8	19803137	T	C	0.0708	0.0077	0.0016649374484448	128.510712199527
rs3208305	8	19823648	A	T	-0.0661	0.0052	0.0021764226930488	168.076585575972
rs6586891	8	19914598	A	C	0.0522	0.0083	0.0008955279849528	69.0694490890574
rs77877520	9	107543513	A	G	-0.1021	0.017	0.002665516424795	205.948323300269
rs4149307	9	107589744	T	C	0.0508	0.0058	0.0011616368509152	89.6175154662766
rs3135506	11	116662407	C	G	-0.088	0.0113	0.002808841728	217.053394507922
rs145859971	11	116688666	A	G	0.0756	0.0112	0.00152460371448	117.662301412187
rs9332891	12	16503789	T	G	0.0849	0.0152	0.00165172990752	127.48958156845
rs12318355	12	32570002	A	G	-0.0334	0.0059	0.0005011620056312	38.6379056802331
rs10773112	12	125338529	T	C	0.036	0.0053	0.00063781009632	49.1797377354886
rs4983387	14	105268228	A	G	-0.0293	0.0053	0.0004177843473678	32.207081854141
rs261291	15	58680178	T	C	-0.0607	0.0055	0.0018184709019648	140.383013188216
rs1800588	15	58723675	T	C	0.0612	0.0052	0.0018714147890688	144.477858817748
rs261341	15	58731567	A	G	0.0375	0.0065	0.000588704371875	45.3911034289766
rs904775	16	56679872	T	C	-0.0416	0.006	0.0007841526970368	60.4726583263854
rs1138295	16	56873495	T	C	0.0362	0.0066	0.0004960986173952	38.247341712582
rs13306673	16	56900931	T	C	-0.0576	0.0063	0.0013277173874688	102.447267461879
rs142540870	16	56949385	C	G	0.0953	0.0139	0.0023576943978798	182.108571270111
rs548056316	16	56968899	C	G	0.1625	0.0272	0.0062594029875	485.375234604316
rs12444708	16	56984482	T	C	0.0565	0.0101	0.000907997907795	70.0320917716743
rs75687849	16	56987428	A	G	-0.1169	0.0142	0.0027879459675102	215.434159159694
rs17231506	16	56994528	T	C	0.1157	0.0075	0.0044586861479342	345.116202016874
rs34065661	16	56995935	C	G	-0.3313	0.0099	0.0290686662966542	2307.03573953456
rs12720906	16	56998761	T	G	0.155	0.0142	0.0050558089875	391.570233263345
rs289716	16	57009376	A	T	-0.062	0.0053	0.001910004798	147.462804388192
rs864749	16	57053954	T	C	-0.097	0.0169	0.00055821037752	43.0385998640142
rs73598606	16	66690453	T	C	-0.0728	0.0098	0.0015454350399488	119.272461149135
rs3730403	16	67229486	T	G	-0.066	0.0067	0.00161903032632	124.961555433437
rs6499132	16	67601905	C	G	-0.0433	0.0069	0.0006833745688398	52.695488282242
rs255054	16	68017356	A	G	-0.0917	0.0071	0.0026379185736288	203.810364592946
rs117408601	16	68426891	T	C	0.1393	0.0253	0.0005997349605198	46.2421095975086
rs3744841	18	47117374	A	G	-0.0506	0.0054	0.00123347775342	95.1667147485468
rs149784573	19	8447165	A	G	0.0638	0.0114	0.00052646867438	40.5899924699028
rs3760782	19	11346550	T	C	-0.0662	0.0071	0.0019178647791072	148.07080392811
rs7412	19	45412079	T	C	0.1242	0.0084	0.0046028181555	356.324056261923
rs12721054	19	45422587	A	G	-0.057	0.0085	0.00101047304952	77.9437923514607
rs8106814	19	45441608	T	C	-0.0437	0.0068	0.0007933946130432	61.1859466923826
rs380267	19	54799083	A	G	-0.0585	0.0099	0.00093103159968	71.8102906579262

## Sheet: d) HDL_EUR
rsid	CHR	POS	EA_exposure	NEA_exposure	BETA_exposure	SE_exposure	R2	F
rs79598313	1	27284913	C	T	0.09771	0.01049	0.000428525742904878	92.4078945190525
rs3768321	1	40035928	G	T	0.04955	0.004251	0.00074252939638155	160.170400091145
rs10874777	1	93862020	T	C	0.02703	0.003271	0.000338124104760672	72.906964259079
rs646776	1	109818530	C	T	0.04301	0.003715	0.000633004330565838	136.529874450915
rs599363	1	110218486	G	T	-0.03301	0.005515	0.000193168644292622	41.6453526849497
rs72692851	1	149997588	C	G	-0.03583	0.005545	0.000204793189124472	44.1520091533516
rs198325	1	150937405	C	T	-0.02397	0.003847	0.000188494769551968	40.6375190419441
rs145904381	1	151017991	T	C	-0.09278	0.01577	0.000177018377076301	38.1628896932176
rs4077194	1	178533832	G	T	0.01935	0.003133	0.000186911712	40.2961644349696
rs2243976	1	182157235	A	G	0.02508	0.003237	0.000290406518341632	62.615018431519
rs2820426	1	219660535	A	G	0.02246	0.003227	0.000238249171388472	51.3666086955725
rs2642438	1	220970028	A	G	-0.02246	0.00338	0.000209950647312312	45.2641553162302
rs4846913	1	230294715	C	A	-0.04225	0.003144	0.00085789300471875	185.076755327854
rs16851339	1	230416832	T	A	-0.02166	0.003854	0.000155611396647288	33.5471012472048
rs676210	2	21231524	G	A	-0.05778	0.003762	0.00111428800443065	240.451597397648
rs2080385	2	65292762	G	T	-0.02785	0.003561	0.00029093598423755	62.7292106510609
rs2001200	2	112678380	T	C	-0.0171	0.003109	0.0001453957026912	31.3444556685429
rs10195252	2	165513091	T	C	-0.03051	0.003133	0.000448733975691582	96.7675826284157
rs10189685	2	203488449	G	A	0.02295	0.003453	0.0002206230785262	47.565578017498
rs78058190	2	219699999	G	A	0.08531	0.009926	0.000731600650908554	157.811243511161
rs1913657	2	227107501	C	T	0.04374	0.003245	0.000878676212153592	189.564344533709
rs12474267	2	228532573	C	A	-0.01846	0.00334	0.000167672160779448	36.147627534665
rs9813811	3	12068164	G	A	0.04741	0.008643	0.000161050155008597	34.7197914897495
rs2067819	3	12359049	G	A	-0.02652	0.003746	0.000241218531485568	52.0069582852873
rs62246406	3	47097985	G	A	0.02316	0.004097	0.000153622723917312	33.118312242991
rs111494817	3	49120006	T	C	0.0346	0.006313	0.000172169708819768	37.1173990581802
rs76194913	3	49657209	G	C	0.04096	0.006529	0.000237679603215237	51.2437803948326
rs2071208	3	50159679	G	A	-0.0296	0.003962	0.0002646473522688	57.0595727990504
rs937406	3	51806522	G	A	-0.02129	0.003795	0.000178007182752608	38.3761014568473
rs11705963	3	52371991	T	G	-0.02516	0.004041	0.000190009964276448	40.9642414038698
rs2336723	3	53106047	T	C	0.0204	0.003143	0.0002045526195168	44.1001333820311
rs2035580	3	73258312	T	G	-0.01768	0.003228	0.00014531565048	31.327195477102
rs9861150	3	136183320	G	T	0.02953	0.004035	0.000274089964240638	59.096015326833
rs9817452	3	156795414	G	T	-0.02693	0.003266	0.000348739129734968	75.196594670227
rs2268840	3	185931174	T	C	-0.0209	0.003652	0.0001552829497472	33.4762828310038
rs34311866	4	951947	T	C	0.02458	0.00394	0.000184613059132128	39.8005079764036
rs12498488	4	26031219	C	G	0.0242	0.004186	0.0001674229506048	36.0938925258995
rs28667354	4	69374720	T	C	-0.02078	0.00375	0.000172841770499448	37.2623112732389
rs13133548	4	89740128	G	A	0.01924	0.003083	0.000184340123207552	39.7416551988805
rs17249745	4	102547366	A	G	0.05693	0.009197	0.000228379695303428	49.2382599617659
rs13107325	4	103188709	C	T	0.07972	0.005653	0.000948077986200872	204.551192330111
rs72729623	4	154208278	C	T	0.02913	0.004504	0.000204210292355262	44.0263149335283
rs1469246	4	157676687	G	A	-0.01877	0.003304	0.000155624718172958	33.5499735826464
rs28499105	5	53274467	G	A	0.01982	0.003362	0.000167993958768608	36.2170140581811
rs3936510	5	55860866	G	T	0.02904	0.003863	0.000268239416721408	57.8342514607611
rs2307111	5	75003678	T	C	-0.02429	0.003148	0.0002827252446872	60.9583782394848
rs72801474	5	132444128	G	A	-0.03284	0.005559	0.000165424350101472	35.6629527608053
rs10463352	5	141710499	G	A	-0.01806	0.00327	0.000156880614555	33.8207654091778
rs1122080	5	158015903	G	A	0.02658	0.003976	0.000214907147596152	46.3329780453543
rs73420943	6	34243480	A	G	0.03122	0.004365	0.000260535749327672	56.1728552687697
rs9469899	6	34793124	G	A	0.03127	0.003229	0.000457809633472782	98.7256062190222
rs36018387	6	35386872	C	T	0.0359	0.004949	0.0002485196599518	53.581480234198
rs998584	6	43757896	C	A	0.03697	0.003147	0.000682475007488798	147.207270672357
rs2806367	6	109195553	C	T	0.02236	0.003808	0.000168821725015008	36.3954983560752
rs11155073	6	139837128	T	C	-0.02064	0.003149	0.000206600265395712	44.5416829292947
rs11751347	6	161092438	C	T	0.06546	0.005635	0.000711216207867882	153.41105081552
rs79949326	7	6461310	C	T	-0.02336	0.003673	0.000205123836622848	44.2233091150521
rs5011437	7	12268792	A	T	0.01765	0.003121	0.000151673451755	32.698020273939
rs1917368	7	17911752	G	T	0.02598	0.003157	0.0003256788548862	70.2226215148276
rs2699813	7	26406485	G	A	-0.01955	0.003246	0.0001867092540558	40.252508518313
rs2726112	7	36178753	A	G	0.01853	0.003226	0.000170810126259552	36.8242418585214
rs17145750	7	73026378	C	T	-0.03533	0.004332	0.000327656933240952	70.6492730272898
rs6971365	7	130432481	T	C	0.02986	0.00346	0.000369621101336312	79.7009179129972
rs73165503	7	150519279	G	C	0.02981	0.005386	0.000145573166634313	31.3827189766385
rs4240624	8	9184231	G	A	-0.0973	0.005432	0.0015211736725262	328.386997594491
rs10095103	8	9226095	T	C	0.02809	0.003168	0.000385576102517342	83.1426011216042
rs141201631	8	9267703	T	C	0.1053	0.01915	0.000268979357937887	57.9938307675178
rs6586863	8	19620861	G	T	-0.03051	0.003696	0.000332311917352248	71.6533127230954
rs74645322	8	19622347	C	G	0.06413	0.01176	0.000230764204751947	49.7524746603268
rs143337095	8	19730301	G	C	-0.09801	0.01525	0.000238832830349746	51.4924758428047
rs268	8	19813529	A	G	0.2452	0.01151	0.00218108227152077	471.15773632983
rs3289	8	19823192	T	C	0.1886	0.009883	0.00187362737523679	404.616607857874
rs117303935	8	19837269	C	T	-0.05101	0.007004	0.000269646133544057	58.1376310267078
rs74444445	8	19852491	T	C	0.1104	0.01177	0.000530771139804672	114.467944695234
rs117805502	8	19868511	C	T	-0.06164	0.009493	0.000213192157120447	45.9631552593731
rs73208819	8	19883924	T	C	0.05572	0.006412	0.000464304675660672	100.126897920846
rs74983646	8	19903250	G	A	-0.1825	0.005149	0.0063229624155	1371.58067878036
rs17092008	8	19961274	C	T	0.04481	0.006771	0.000237517167369324	51.2087508667408
rs112089990	8	19978601	G	A	-0.06055	0.008532	0.000363044477101152	78.2822939491492
rs34246353	8	71138299	T	C	0.03696	0.005347	0.000232586391211131	50.1454271831123
rs2293889	8	116599199	T	G	-0.03073	0.003117	0.000462211745847992	99.6753507236648
rs72647336	8	126445055	G	A	0.04755	0.00815	0.000220970892699648	47.640582132479
rs2954026	8	126484526	T	G	-0.04398	0.003332	0.0008245125237888	177.86950562514
rs686030	9	15304782	C	A	-0.04168	0.004447	0.000420322210480128	90.6381293656699
rs2740477	9	107564077	G	A	-0.03064	0.00377	0.000318815534292992	68.7422857098673
rs4149307	9	107589744	C	T	-0.06607	0.004262	0.00120984997408889	261.097841281395
rs11789603	9	107647019	C	T	-0.04774	0.005496	0.000426196038457728	91.905299568114
rs2740488	9	107661742	A	C	0.06111	0.003569	0.00146797956561715	316.886710604995
rs2027399	9	107743287	G	A	-0.0196	0.003214	0.0001846709058432	39.8129813829322
rs10795656	10	8595839	G	A	-0.01955	0.003544	0.00015507300013395	33.4310143535661
rs10900229	10	46121046	C	T	-0.02531	0.003681	0.00024181702029875	52.1360242864184
rs2068888	10	94839642	G	A	-0.018	0.003094	0.00016075685088	34.6565497281298
rs2862954	10	101912064	T	C	-0.01954	0.003079	0.000190491236600952	41.0680186557571
rs2297991	10	113913222	T	C	0.03033	0.003359	0.000384659372987838	82.9448487016496
rs72823013	10	115786233	G	A	-0.02749	0.004818	0.00015902915119395	34.2840266703656
rs79634051	11	14561945	G	C	-0.08128	0.0135	0.000248816439656448	53.6454826294992
rs7927401	11	32481177	C	T	0.02151	0.00365	0.000169601044605822	36.5635367777723
rs77403571	11	45913607	G	A	-0.04595	0.007059	0.000220344474672116	47.5054987452649
rs11602537	11	46730639	C	G	-0.04754	0.004596	0.000516896898647352	111.474230290454
rs2957873	11	47249294	G	A	0.06094	0.004017	0.00115087879201759	248.356601085647
rs7120413	11	47441335	A	G	0.03439	0.003594	0.000507913103865272	109.535796291334
rs77509279	11	47953486	A	C	-0.0669	0.00519	0.000865130400316801	186.639460128742
rs146077850	11	48812338	T	A	-0.08224	0.00706	0.00102129833765026	220.364893681769
rs111809199	11	49347194	A	G	-0.05531	0.005289	0.000617037161277432	133.083860763847
rs7926938	11	49970325	T	G	-0.04946	0.004924	0.000542080556334648	116.90829555127
rs1118132	11	50621548	T	C	0.03733	0.004792	0.0004041902703872	87.158037022241
rs8189355	11	51221531	T	C	-0.03891	0.005008	0.000401170995261792	86.5067108409689
rs11229252	11	55129640	C	T	-0.05692	0.005741	0.000587322459537408	126.671165651392
rs182996269	11	55753915	C	T	-0.06051	0.00623	0.000604246641160387	130.323506796727
rs7125422	11	56285889	C	T	-0.04379	0.004976	0.000386474727860142	83.3364485467987
rs7103802	11	56965939	G	C	0.03729	0.006752	0.000157587331466862	33.9731454476833
rs174594	11	61619829	C	A	-0.03111	0.003206	0.00045044406073755	97.1365214170712
rs56271783	11	64004723	G	C	0.05547	0.007269	0.000280260054638948	60.4267097103357
rs2306363	11	65405600	G	T	-0.02354	0.003914	0.000174442301157432	37.6074238977486
rs673335	11	75450576	T	C	0.02555	0.004092	0.00018790203185355	40.509706920241
rs1564013	11	110002744	A	G	0.01985	0.003508	0.00016924740807195	36.4872849409046
rs35165288	11	116517325	T	C	0.04344	0.006607	0.000243515463020594	52.5022996604375
rs141861275	11	116541197	C	T	-0.06111	0.009602	0.000234010984573865	50.4526401859163
rs964184	11	116648917	G	C	-0.1058	0.00443	0.0026970401722872	582.916461209303
rs76836072	11	116653762	C	T	-0.08558	0.006803	0.000788246200169279	170.03971335822
rs141469619	11	116714293	A	G	0.1409	0.02145	0.000357487350137476	77.0835972457013
rs59781045	11	117095283	C	T	-0.06891	0.006448	0.000638057289567017	137.620420421324
rs116987336	11	117175658	G	A	0.07945	0.01156	0.000320782526059299	69.1665401270165
rs141368429	11	117221862	C	T	0.05043	0.009045	0.000252878534131887	54.5215024712178
rs74661474	11	117250530	G	A	-0.08361	0.01085	0.000393303295498371	84.809487892456
rs6589939	11	122518525	A	G	-0.02419	0.003167	0.000276199659495342	59.5510083727967
rs7134375	12	20473758	C	A	-0.0236	0.003104	0.0002730061859808	58.862280148577
rs10783578	12	53796754	G	A	0.01973	0.003269	0.00019460355643995	41.9547665338519
rs7954144	12	110015893	A	G	-0.02523	0.00312	0.000316229283142542	68.1844676774269
rs4766578	12	111904371	T	A	-0.0204	0.003074	0.0002080778692608	44.8603110792399
rs77786029	12	122981059	C	T	0.04625	0.008321	0.00017518866943875	37.7683590974303
rs645987	12	123160886	A	G	-0.03045	0.004675	0.00021041887174875	45.3651230645833
rs2454702	12	123209159	C	T	-0.0325	0.003802	0.0003577392	77.1379220793343
rs10773000	12	123736084	G	T	-0.0302	0.003272	0.0004041687748832	87.1533999401796
rs7133378	12	124409502	G	A	-0.02937	0.003369	0.0003808520580942	82.1235571959228
rs11057692	12	125071027	A	G	0.02626	0.003796	0.0002468416741518	53.2196128400775
rs865716	12	125290856	A	T	0.03175	0.003222	0.00050392673408	108.675668178749
rs61941677	12	125325010	C	G	0.05798	0.005213	0.000708964680703968	152.925046417765
rs35950463	12	125369124	G	A	-0.04097	0.004861	0.000371200725905592	80.0416567893274
rs13379043	14	74250126	T	C	-0.01884	0.003413	0.000144901827522432	31.2379704596404
rs2494747	14	105258437	G	T	0.02857	0.003316	0.00038854848917555	83.7837923592392
rs184334219	15	42721845	G	A	0.06859	0.01109	0.000203077451085541	43.7820326476307
rs143875230	15	43278726	G	A	0.08479	0.01042	0.000397435533114199	85.700892307055
rs139097404	15	43933941	T	C	0.0943	0.01005	0.000458475613159807	98.8692890989256
rs144972973	15	44564692	A	G	0.1045	0.01232	0.000525720439032801	113.378120108161
rs138283783	15	58536527	T	C	-0.08334	0.0142	0.000231463383864462	49.9032517041062
rs28607776	15	58575005	A	G	0.05696	0.004825	0.000738209030135808	159.237768995755
rs4775038	15	58658794	C	T	0.04301	0.00539	0.000385899722430222	83.2124109163873
rs261291	15	58680178	T	C	-0.09644	0.003273	0.0042428928909312	918.44819707338
rs140525318	15	58690918	G	C	0.06993	0.01269	0.000251478903369377	54.2196612433164
rs2070895	15	58723939	G	A	-0.08944	0.003741	0.0027274501609472	589.507005719638
rs2652822	15	63422772	T	C	-0.01844	0.003209	0.000170012202745728	36.6521916094699
rs7404696	16	1012393	T	C	-0.01928	0.003436	0.00015068999288	32.4859725862688
rs3751814	16	53818724	G	A	0.02508	0.003138	0.000301771657579392	65.0662141588795
rs17281013	16	56320435	G	A	0.05284	0.008021	0.000249258591310384	53.7408354633055
rs147056003	16	56388396	T	G	-0.04739	0.005458	0.000387840019344239	83.6309637642355
rs118085126	16	56410722	G	A	0.0855	0.0121	0.00032728182094395	70.5683649656344
rs77129696	16	56457582	C	T	0.04194	0.006956	0.000179521500956518	38.7026279635395
rs8046181	16	56709728	G	C	0.04783	0.008124	0.00023577013537955	50.8320015788205
rs74518630	16	56796333	A	G	0.1322	0.01478	0.000518813805598969	111.887845942206
rs2229209	16	56906626	C	T	0.07842	0.01238	0.000298395391609544	64.3380264366395
rs185334549	16	56908731	C	G	-0.1407	0.01604	0.000536917927218751	115.794294326568
rs11640954	16	56908884	G	A	-0.06682	0.003942	0.00137927564580031	297.712113243868
rs1138429	16	56942921	A	T	0.1297	0.005584	0.0034189538700128	739.480336886987
rs147630132	16	56974077	T	C	-0.1016	0.01235	0.000435512241747968	93.9151293850654
rs9989419	16	56985139	A	G	-0.1382	0.003145	0.0091147345070328	1982.74409427108
rs4783961	16	56994894	G	A	-0.09344	0.00314	0.00436546022290227	945.096366179729
rs289745	16	57019532	C	A	-0.02161	0.003232	0.000221443021258368	47.7423940091915
rs289754	16	57065556	C	T	0.03709	0.003493	0.000571531327008768	123.263454931382
rs1672867	16	57071114	A	G	-0.1321	0.01204	0.000569736342040797	122.876105773579
rs185992391	16	57087737	G	A	-0.07942	0.01364	0.00017720313917955	38.2027290905328
rs79546662	16	57096098	C	T	0.07338	0.008516	0.000429758831537868	92.6739138120697
rs8049437	16	57118415	G	A	0.04889	0.006874	0.000242626834342683	52.310663486415
rs16967444	16	57220674	G	C	-0.0527	0.009629	0.000152379165852318	32.8501825037093
rs11076190	16	57426936	C	T	-0.05356	0.007571	0.000334163698004448	72.0527283473166
rs139456468	16	67368296	C	T	-0.07984	0.01126	0.00027466990799765	59.221090250396
rs9938631	16	67431804	C	T	-0.06022	0.01072	0.000176582645413593	38.0689349494961
rs73594581	16	67955554	G	A	-0.07145	0.004739	0.0010890412941182	234.997684087878
rs4986970	16	67976320	A	T	0.05752	0.009063	0.000191748911733236	41.3392129242775
rs145141776	16	68510409	C	T	-0.06119	0.01106	0.000185161693626932	39.9188093339354
rs16958751	16	69357406	G	A	-0.05957	0.009384	0.000254127676990582	54.7908905293734
rs2925979	16	81534790	T	C	-0.03136	0.003367	0.000411308440911872	88.6936035579113
rs4795384	17	37716771	C	G	-0.04365	0.004171	0.00064639113739875	139.419082534498
rs12453334	17	38153473	C	T	-0.02509	0.003298	0.000291330103959648	62.8142122493829
rs146680253	17	41025548	C	T	0.1966	0.02653	0.000580450238598806	125.188133961962
rs72836561	17	41926126	C	T	0.194	0.008855	0.002261095608	488.481400357731
rs151019121	17	41940512	G	A	0.03028	0.004276	0.000251045541898208	54.1262036527437
rs142515647	17	42669484	A	G	0.07513	0.01217	0.000393659983436457	84.8864321612234
rs4561509	17	45781799	G	A	-0.01826	0.003207	0.000166704670752312	35.9390162778659
rs34931250	17	66879927	C	T	0.03804	0.006754	0.000151501272103884	32.660895867992
rs11657987	17	76387363	G	T	-0.03304	0.003151	0.000545749865128832	117.700072477335
rs1788817	18	21097460	A	G	-0.01769	0.003132	0.0001564279941792	33.7231729656368
rs9953300	18	46541607	G	A	-0.0926	0.01358	0.000288076469077689	62.1124879794495
rs17712538	18	47035851	A	G	-0.02394	0.003195	0.000276944144093568	59.7115700848941
rs77960347	18	47109955	A	G	-0.2349	0.01366	0.00140307809187571	302.857011663754
rs3744843	18	47117174	T	C	-0.05844	0.007704	0.00030804672386948	66.4196236308027
rs2156552	18	47181668	A	T	-0.06692	0.004132	0.00123818806144253	267.221068392525
rs143376213	18	47632322	T	C	-0.1496	0.01625	0.000569959563148801	122.924275743664
rs10853981	19	4965064	G	A	0.01786	0.003276	0.000141526884879072	30.5102965360246
rs8100562	19	7241501	C	T	0.02447	0.003868	0.000193327479036032	41.6796025912338
rs62117487	19	8424060	A	G	-0.04662	0.006316	0.000289024478758169	62.3169484954013
rs116843064	19	8429323	G	A	-0.2594	0.01105	0.00262607519332057	567.538280043537
rs3745683	19	11348521	G	A	0.05194	0.005934	0.000376927079421613	81.2768905032111
rs4805881	19	33896432	A	C	-0.01965	0.003272	0.0001721386926558	37.1107112525836
rs62117206	19	45255679	G	C	-0.0544	0.00683	0.000367626072219648	79.2705741706979
rs406315	19	45384116	G	A	-0.02014	0.003304	0.000188824287676152	40.7085731516346
rs429358	19	45411941	T	C	0.09487	0.00445	0.00216208924688419	467.045970146495
rs190712692	19	45425178	G	A	-0.09015	0.007082	0.000897101754130939	193.54301377833
rs2288912	19	45449199	C	G	-0.03349	0.003124	0.000560789848115582	120.945515989007
rs34514836	19	46385438	A	C	0.02892	0.004784	0.000175495079531232	37.8344286539432
rs61743199	19	50161091	A	G	0.03563	0.005998	0.000167992175411453	36.2166295281438
rs74256604	19	52304069	G	A	0.0277	0.004812	0.0001692235997048	36.4821513337436
rs380267	19	54799083	A	G	-0.06346	0.003921	0.00129207378951583	278.865528096
rs140568942	19	54806013	T	C	-0.08074	0.0137	0.000454765486034448	98.0688440747797
rs151235402	20	569164	C	T	0.08114	0.01413	0.000182786591247237	39.4066699676265
rs13041173	20	32542814	A	G	0.02048	0.003323	0.000186010998669312	40.1019441548524
rs6142206	20	33212055	G	A	0.01968	0.003275	0.000186242229024768	40.1518041855706
rs2425023	20	33832494	T	C	0.0211	0.003324	0.0002015973565568	43.4628706082847
rs390076	20	42309916	C	G	0.02953	0.004214	0.000236292270651392	50.9446004619575
rs1800961	20	43042364	C	T	0.1431	0.00899	0.00121180473924451	261.52021117072
rs58952297	20	44560820	C	T	0.04177	0.003967	0.0005283190799832	113.938845437295
rs13037748	20	46277466	C	T	-0.02189	0.003606	0.000191885799543438	41.3687302776739
rs11089629	22	21958872	T	G	0.03448	0.003903	0.000378006360713088	81.5097042320049
rs13056506	22	38580917	G	T	0.02042	0.003136	0.000200866405137792	43.3052513312044
rs2294922	22	44379565	G	C	0.02169	0.003886	0.000157672035228798	33.9914090161721

## Sheet: e) LDL_AFR
rsid	CHR	POS	EA_exposure	NEA_exposure	BETA_exposure	SE_exposure	R2	F
rs534142300	1	55423060	A	G	-0.1403	0.0152	0.0056401653745598	437.085095655079
rs28362258	1	55522796	T	C	0.1235	0.0192	0.002319183619155	179.12707991433
rs78735748	1	55577410	A	G	-0.1854	0.0194	0.0053239102603488	412.445700739964
rs590358	1	55578571	T	G	-0.0727	0.0116	0.0011553642882942	89.1330424615415
rs373648979	1	55585189	A	G	0.1764	0.0311	0.0006405015472128	49.3874009318336
rs74073047	1	55607464	T	C	0.1581	0.0081	0.0073691012585502	572.063800856222
rs1165217	1	55651286	T	G	-0.0845	0.0142	0.001712167830555	132.162513090226
rs75404340	1	55666559	T	C	-0.106	0.0134	0.00239350530432	184.881245983221
rs10888901	1	55674585	C	G	0.0863	0.0136	0.0015525269871288	119.820649365927
rs59523416	1	55752374	T	C	-0.1321	0.0195	0.0027202034155872	210.18518124625
rs11206647	1	56098892	A	G	0.0389	0.0071	0.0005744989833822	44.295190203206
rs148939072	1	56127473	A	C	0.183	0.0196	0.00585046868958	453.478477918114
rs79402883	1	92662663	A	G	0.0908	0.0151	0.0017123574782688	132.177177138166
rs114138180	1	93168083	T	C	0.0819	0.0113	0.0015626429248248	120.60259729653
rs12740374	1	109817590	T	G	-0.1364	0.006	0.00776153349048	602.766641181885
rs798383	2	16890382	C	G	0.0423	0.0075	0.000567182563875	43.7307573301425
rs13014610	2	19623565	T	C	-0.0709	0.0119	0.0011696043706368	90.2329103989084
rs12616258	2	20896625	A	C	-0.041	0.0073	0.00057332989518	44.2049991102868
rs60220193	2	21094380	A	G	-0.068	0.012	0.0009412152	72.5964898012676
rs9306897	2	21138066	T	C	0.0675	0.0115	0.0008332174755	64.2596144608166
rs140943736	2	21224108	T	G	0.0802	0.0084	0.00181087332558	139.795428535116
rs661665	2	21265141	A	C	0.0627	0.0061	0.0016974202382478	131.022208467211
rs563290	2	21288226	A	G	0.0719	0.0055	0.0024911002355712	192.438585758963
rs115809273	2	21459290	A	G	0.0991	0.0177	0.0015941372527278	123.037166551368
rs6733564	2	21479786	A	G	0.0406	0.0063	0.0007190213573088	55.4462147640988
rs186888069	2	21601930	A	G	-0.0942	0.0146	0.0007238270741472	55.8170685850763
rs1376632	2	22008348	C	G	-0.0644	0.0093	0.001250636408	96.492217007342
rs2879492	2	22604358	C	G	-0.0735	0.0115	0.00107792434008	83.1523257137057
rs6726236	2	23003095	T	G	-0.0345	0.0057	0.000555939851355	42.8634425615999
rs4245791	2	44074431	T	C	-0.0585	0.0079	0.001002781603395	77.3499098610448
rs12916	5	74656539	T	C	-0.0386	0.0061	0.0006161806759928	47.5109258450575
rs4704827	5	156392089	T	C	-0.0337	0.0053	0.0005591419576782	43.1104658450358
rs147830727	6	122955956	A	G	0.0865	0.0156	0.001258614861795	97.1085663049581
rs190068306	6	160986280	A	G	0.1563	0.0185	0.0050364791243118	390.065565438663
rs528348301	6	161072353	T	C	-0.1059	0.0189	0.0021642959395512	167.13805271878
rs192361639	7	25991022	T	G	0.0373	0.0055	0.0006934478470062	53.4727847820843
rs7793129	7	44569534	T	G	0.0573	0.0101	0.000926544438	71.4638757600074
rs73729089	7	137566843	T	C	-0.0638	0.0086	0.0012233329683168	94.383053773888
rs6601299	8	9184691	T	C	-0.0547	0.0081	0.0008874705898622	68.4474538158139
rs507666	9	136149399	A	G	0.0608	0.0087	0.00097597025792	75.2797869679026
rs151330264	13	32988865	A	T	-0.0982	0.0171	0.0018109231332152	139.799280550453
rs5471	16	72088461	A	C	-0.1185	0.0095	0.004157840294595	321.7325700648
rs73339979	17	4693902	C	G	-0.041	0.0069	0.000609718872	47.0123811745958
rs114810281	19	10415812	T	C	0.1113	0.0176	0.0021300632955	164.488788956516
rs1529711	19	11023434	T	C	0.0644	0.0106	0.0010627957548768	81.9840475770289
rs114802469	19	11053371	T	C	0.1984	0.0174	0.0078419005243392	609.057337660079
rs148571455	19	11183200	A	C	-0.1443	0.0184	0.0034414241248062	266.105040515479
rs114846969	19	11191197	A	G	-0.1992	0.0077	0.0124722528997248	973.225174451127
rs17248840	19	11225345	C	G	-0.0699	0.007	0.0017829244953198	137.633986766748
rs116778995	19	11238996	T	C	-0.1587	0.0229	0.003728476954755	288.38421106458
rs4804573	19	11277232	A	G	-0.0418	0.0062	0.00076903370808	59.3058076423905
rs737338	19	11347657	T	C	-0.0701	0.0069	0.0017453107990238	134.725297067049
rs2965118	19	45292289	C	G	0.0368	0.0055	0.0006745838876672	52.0171751641068
rs111334861	19	45293108	A	G	-0.1934	0.0309	0.0007479208376888	57.6764213079631
rs3669	19	45323073	T	C	-0.0475	0.0075	0.0008102773155	62.4889827830168
rs28399641	19	45324958	T	C	-0.1157	0.0183	0.0022277646729312	172.050377920628
rs567081171	19	45330352	T	C	-0.1632	0.0209	0.0011919136684032	91.956087177013
rs12462274	19	45341540	A	G	-0.0665	0.0112	0.00082276456542	63.4527985963962
rs149616934	19	45360522	T	C	-0.1832	0.0291	0.0123338036874752	962.286902293379
rs34777587	19	45368910	A	G	0.2017	0.0135	0.0058033906624238	449.808089732892
rs35879138	19	45383139	A	T	-0.0564	0.0078	0.00103118929848	79.5434092746805
rs61679753	19	45400747	A	T	-0.3748	0.0085	0.0399380203402752	3205.56801183993
rs769455	19	45412040	T	C	-0.2417	0.0192	0.0024244493641568	187.277263345233
rs1081105	19	45412955	A	C	-0.1466	0.0114	0.0047109460835192	364.73432705338
rs72654452	19	45418086	A	G	0.1463	0.0222	0.004190842502	324.297019250664
rs157598	19	45426813	T	C	0.1557	0.0096	0.0066246536056878	513.886880120396
rs114498232	19	45433002	T	C	0.1122	0.0174	0.0021401420771808	165.268766825325
rs34954522	19	45506807	A	G	0.101	0.0093	0.00282725937912	218.480654716432
rs149639794	19	45618281	T	G	-0.0858	0.0142	0.00128368965582	99.0457014405703
rs114809042	19	45660310	T	C	-0.1109	0.0161	0.0023927423406432	184.822171119611
rs238409	19	45862737	A	C	-0.0637	0.0113	0.0009788439436958	75.5016609568776

## Sheet: f) LDL_EUR
rsid	CHR	POS	EA_exposure	NEA_exposure	BETA_exposure	SE_exposure	R2	F
rs61775180	1	25793663	C	T	0.01861	0.003133	0.000170121312902702	36.6757181961957
rs12409233	1	55436599	G	C	0.03098	0.005476	0.000158089595509637	34.0814421439097
rs2479393	1	55488369	A	G	0.0339	0.003514	0.0004459404597048	96.1649039703939
rs11591147	1	55505647	G	T	0.3923	0.01219	0.00481320272635877	1042.49879249417
rs693668	1	55521109	G	A	-0.05522	0.003218	0.00140096034552883	302.399250877391
rs28385715	1	55532142	T	G	-0.07254	0.01173	0.000241604782858886	52.0902545951005
rs1475701	1	55638546	T	C	-0.07607	0.008608	0.000465768898570039	100.442803451806
rs145181152	1	55664987	A	C	-0.1353	0.02289	0.000327550693217332	70.6263580848528
rs75123758	1	55861803	A	T	0.09927	0.01691	0.000197051042777742	42.4825264458355
rs7534572	1	62999675	C	G	-0.0266	0.003753	0.00028086028152	60.5561606416801
rs12408634	1	107579540	G	A	-0.02156	0.00323	0.000210966021597408	45.4831103801465
rs149801887	1	109589758	A	T	0.1376	0.01839	0.000486615793262593	104.940613381785
rs113303119	1	109625558	C	T	0.04224	0.007153	0.000184802321613128	39.8413183895226
rs146765950	1	109682276	A	G	0.05869	0.01057	0.000163073397804367	35.1560408383664
rs4246519	1	109783555	A	G	-0.02673	0.003233	0.000356736001982382	76.921529170083
rs41279720	1	109816189	C	T	-0.1065	0.01721	0.0004393883845728	94.7513595530926
rs7528419	1	109817192	A	G	0.1576	0.003675	0.0084908657498112	1845.87066148423
rs11587528	1	110064256	C	T	-0.09583	0.01236	0.000817672601223757	176.392743034213
rs1537234	1	110279821	C	A	0.02271	0.003112	0.000252038942969472	54.340438024687
rs2642438	1	220970028	A	G	-0.02318	0.003347	0.00022349509278	48.1849128452032
rs514230	1	234858597	A	T	-0.03334	0.003058	0.000554059690740192	119.493218655131
rs115692156	2	21077208	A	G	0.1292	0.01857	0.000364177955188448	78.526791789376
rs13414987	2	21141832	C	A	-0.03094	0.003682	0.000358885602494328	77.3852051680308
rs4075673	2	21150787	T	C	0.05425	0.003166	0.00144970073073875	312.935205205667
rs617314	2	21268219	A	C	-0.1218	0.01223	0.00060999539832	131.564151639562
rs548145	2	21291312	T	C	-0.1151	0.003902	0.0040563369076062	877.900423988637
rs6756743	2	21301892	C	T	-0.04832	0.007691	0.000217769251348152	46.950168661923
rs312030	2	21462743	T	C	-0.04891	0.006056	0.000319263289732718	68.8388605596814
rs75211012	2	21764835	C	A	-0.04864	0.008088	0.000284808787356549	61.4077387695301
rs1260326	2	27730940	T	C	0.02406	0.003091	0.000280938590377272	60.5730495243788
rs10495761	2	28235955	T	C	0.02446	0.004258	0.0001731452898942	37.3277572167493
rs4299376	2	44072576	G	T	0.05835	0.003281	0.0014861256897582	320.809669793493
rs77673991	2	44077323	C	T	0.1018	0.01252	0.000329727851673528	71.0959510155684
rs12464355	2	118849850	A	G	0.03962	0.005285	0.00027562337425595	59.4267220911595
rs17050272	2	121306440	G	A	0.02237	0.003096	0.000243297082102382	52.4552049483914
rs77928329	2	158413902	G	A	0.04487	0.00672	0.000216506943724082	46.6779613155259
rs2162495	2	203578008	A	G	0.02826	0.003472	0.0003357426437262	72.3932966293371
rs116219813	2	204081675	C	T	0.03012	0.0047	0.000196817551302528	42.4321777630324
rs28899170	2	234604230	C	A	0.01933	0.003333	0.000161165165482398	34.7445898721418
rs6727524	2	238570309	C	A	-0.02138	0.003907	0.000149585394498552	32.2478059995505
rs13068313	3	12262961	G	A	0.02431	0.003616	0.000224888437639008	48.4853816463773
rs9837622	3	32514647	T	A	0.03715	0.006183	0.000196827002827392	42.4342158319611
rs62259757	3	52029991	G	A	-0.03873	0.006924	0.000201425139041298	43.4257343297882
rs78946096	3	132188163	A	G	0.03994	0.006829	0.000160386402096214	34.5766742138104
rs138963027	4	69372988	C	T	0.0324	0.005576	0.000187258246119648	40.3708874744268
rs185240714	5	52095934	C	A	0.04978	0.008547	0.000169925713713918	36.6335426462013
rs12916	5	74656539	T	C	-0.0626	0.00311	0.0018868481414112	407.477077399201
rs72770376	5	75213557	A	G	0.03176	0.004777	0.000227719353820032	49.0958590738576
rs4704834	5	156443066	A	G	-0.02624	0.003268	0.000318157677780992	68.6003950303928
rs7746081	6	16126934	G	A	0.02192	0.003303	0.000210712419368448	45.4284236154977
rs80215559	6	25918225	T	C	0.05488	0.006272	0.000362257223677333	78.1124791162446
rs13191659	6	27001055	C	G	0.03981	0.006124	0.000216982552689746	46.7805228069768
rs13214703	6	27941387	T	C	0.03416	0.005694	0.000166162403925728	35.8220922887551
rs114796104	6	28508449	G	T	0.06721	0.01123	0.000310761045252535	67.0050551041
rs1131275	6	31323960	G	C	-0.02086	0.003272	0.0001892158860942	40.7930137179558
rs389883	6	31947460	G	T	-0.02046	0.003366	0.0001707849512622	36.8188135588951
rs189761145	6	32594503	T	C	-0.03839	0.00482	0.000400550636135672	86.3728857827531
rs9496567	6	100602753	G	A	0.02101	0.003613	0.000171497703334958	36.9724991548385
rs9399136	6	135402339	T	C	0.03089	0.003561	0.000360290036282808	77.6881472961311
rs8191893	6	160497542	C	T	-0.1016	0.01302	0.0003838113097952	82.7619089717293
rs146203232	6	160521885	C	T	-0.04397	0.005847	0.000276969123488032	59.7169573520569
rs1564348	6	160578860	T	C	-0.02892	0.004126	0.000228888459597312	49.347973759439
rs41272086	6	161008646	G	A	0.03442	0.005369	0.000206129946144663	44.4402642308085
rs10455872	6	161010118	A	G	-0.08902	0.006005	0.00102059030714301	220.211966312705
rs73596816	6	161017363	G	A	-0.05033	0.008256	0.000173889576351444	37.4882431076895
rs186696265	6	161111700	C	T	-0.1736	0.01464	0.000740479958693888	159.72798999194
rs10272002	7	1047615	A	G	0.02735	0.003874	0.00023963635345595	51.6657573447652
rs55718143	7	21613331	A	G	-0.03336	0.004348	0.000295194500587008	63.6476678485531
rs4722551	7	25991826	T	C	-0.03101	0.004117	0.000263296026064862	56.768141948437
rs10260606	7	44584551	G	C	-0.03344	0.004061	0.000343359531153408	74.0362246239612
rs609958	8	8633548	T	G	0.01911	0.003113	0.0001823849689662	39.3200690652716
rs7012814	8	9173358	G	A	-0.033	0.003225	0.00054237984768	116.972877519068
rs4321967	8	10641407	C	T	0.02107	0.0031	0.0002179867126878	46.9970626683396
rs2729940	8	11382367	G	A	-0.02139	0.003092	0.000223836086718648	48.2584466379644
rs144617031	8	11910363	T	C	-0.01923	0.003162	0.0001830474855	39.4629260414219
rs9297994	8	59392324	G	A	0.02742	0.003264	0.000335435003714232	72.3269406031889
rs28601761	8	126500031	C	G	0.05859	0.003143	0.00166886888380531	360.324353136378
rs11787335	8	145044104	C	T	-0.01753	0.003206	0.000143167580442552	30.8640475278189
rs13300056	9	19212560	C	T	-0.04443	0.007249	0.000307026803986855	66.199645638188
rs10757272	9	22088260	C	T	0.01992	0.003108	0.0001983458614752	42.7617337080284
rs9697210	9	131468740	G	A	0.02723	0.004316	0.000186157389436928	40.133510285244
rs61052901	9	136065735	C	G	0.02504	0.004494	0.000190568847358848	41.0847539535573
rs2519093	9	136141870	C	T	-0.07323	0.003846	0.00168621384776767	364.075618021216
rs10795464	10	17255095	G	A	-0.02292	0.003225	0.000258506386755552	55.7352010642147
rs4418728	10	94839724	G	T	0.01802	0.003067	0.000161170528364928	34.7457462088068
rs7899096	10	113919125	G	T	0.02487	0.003349	0.000256865565766968	55.3813413950946
rs7078864	10	124650538	A	C	-0.02259	0.003066	0.000254134903487328	54.7924489855248
rs174548	11	61571348	C	G	0.02999	0.003326	0.000377099016899838	81.313979415441
rs12803321	11	118480115	G	C	-0.01793	0.003232	0.00014823009694955	31.9555859469816
rs10893500	11	126250774	T	C	-0.03757	0.004501	0.0003378549898542	72.8489175783923
rs653178	12	112007756	C	T	-0.02494	0.00304	0.000310918152955872	67.038940575065
rs11066283	12	112840766	A	G	0.02553	0.003157	0.000318420402140718	68.6570610700253
rs2244608	12	121416988	A	G	-0.03269	0.003292	0.000474067470400398	102.233234628266
rs703212	13	33040430	G	A	0.02526	0.004167	0.000184490751011832	39.7741348498587
rs58775580	14	71095628	C	T	0.02047	0.003305	0.000179001839966048	38.5905753868413
rs17580	14	94847262	T	A	-0.06385	0.00757	0.000331429341575887	71.4629480651653
rs2218260	15	58214210	T	C	-0.01979	0.003348	0.000187894891432248	40.5081672310136
rs141455148	16	72015699	C	G	0.06018	0.01012	0.000172009897304253	37.0829399867334
rs12924886	16	72075593	A	T	-0.04868	0.003911	0.000758886116596608	163.701374246466
rs2023929	16	72236956	G	A	0.03055	0.005294	0.0002102835809022	45.3359489855846
rs78220315	16	72595033	C	T	-0.06478	0.01185	0.000341077643906252	73.5440292905825
rs11149612	16	83980965	C	T	0.02259	0.003128	0.000252468104552622	54.4329900620392
rs72837687	17	7073747	G	A	0.03285	0.004225	0.00034102237161195	73.5321072721958
rs704	17	26694861	G	A	-0.02026	0.003051	0.000204807045045632	44.1549970070019
rs77697917	17	41840849	C	T	0.05798	0.0101	0.000190842746911282	41.1438152527012
rs4794016	17	45725931	T	A	0.01919	0.003109	0.000183878696429568	39.6421584851228
rs979746	17	46336112	A	C	0.02072	0.003741	0.000156793811392512	33.8020492039721
rs1801689	17	64210580	A	C	-0.09201	0.00867	0.000525743461725823	113.383087848646
rs77542162	17	67081278	A	G	-0.161	0.01113	0.000991704275935801	213.973062975174
rs740516	17	67082962	C	G	0.05135	0.004497	0.0006965242574238	150.239752795694
rs4129767	17	76403984	G	A	-0.01776	0.003047	0.00015767331552	33.9916850687054
rs77960347	18	47109955	A	G	-0.07749	0.01354	0.000152688782335461	32.9169403911729
rs11542916	19	10694720	G	A	0.04516	0.006397	0.000231446449018573	49.899599724668
rs75592254	19	10844911	C	T	0.05252	0.009629	0.000221717294700408	47.8015395834172
rs73009557	19	11023367	G	A	0.08495	0.01163	0.000297695956388576	64.1871739657428
rs36049922	19	11169305	T	C	-0.07132	0.01046	0.000319975052505572	68.9923784324349
rs73015024	19	11197598	G	T	0.1624	0.004716	0.0055018358758272	1192.47602859386
rs74257940	19	11214475	T	G	-0.094	0.01366	0.000250983962776801	54.1129236685964
rs2738447	19	11227480	A	C	-0.04824	0.003116	0.00112726055198707	243.25409546619
rs66466742	19	11336444	C	T	0.05105	0.007949	0.000206899581941239	44.6062269975699
rs17699238	19	11425200	T	G	-0.02714	0.003929	0.000231339013399608	49.8764313636957
rs58542926	19	19379549	C	T	0.09442	0.005792	0.00123227518512798	265.943399330796
rs75916629	19	20213781	A	G	0.07109	0.0123	0.000238972485102771	51.5225926734272
rs62115552	19	44610355	A	G	0.09625	0.01007	0.000647641106299688	139.688861070313
rs74796695	19	44805948	T	G	0.1485	0.01611	0.000490162523320801	105.705854787788
rs10460182	19	45140601	G	C	0.03341	0.003809	0.000359729932901118	77.5673305975343
rs203711	19	45167531	G	A	-0.0255	0.003678	0.00025846532352	55.7263453472912
rs111278137	19	45215081	G	A	0.1191	0.01324	0.000482029799281759	103.951148756754
rs57090948	19	45220205	T	C	0.02204	0.003613	0.000176902366693248	38.1378749186967
rs28399607	19	45314324	T	C	-0.06711	0.008471	0.000447018861708259	96.3975601499633
rs118147862	19	45319631	G	A	0.3923	0.008529	0.0115530092891907	2519.34562265701
rs4803763	19	45357291	G	C	-0.07175	0.00366	0.00203125907712	438.727031078395
rs79074020	19	45374350	T	C	-0.03349	0.005619	0.000188701369093656	40.6820681687295
rs7254892	19	45389596	G	A	0.362	0.008516	0.00978412622078719	2129.79682371229
rs429358	19	45411941	T	C	-0.1471	0.0044	0.0051918179621048	1124.93161005294
rs72654437	19	45416099	G	A	-0.08769	0.01071	0.000553665669249528	119.408193558467
rs10419086	19	45450852	A	G	0.07077	0.007925	0.000457002565860315	98.5514843498422
rs142380271	19	45525038	A	G	-0.1706	0.02367	0.000501495278273846	108.151042974041
rs181765708	19	45880690	C	T	0.1548	0.01204	0.00087392169759629	188.537715195307
rs150262789	19	46436564	C	T	0.08977	0.01336	0.000238445862480598	51.4090254812506
rs679574	19	49206108	C	G	-0.02683	0.003057	0.000359654233119918	77.55100184086
rs2618566	20	17844684	G	T	0.02956	0.003303	0.000396679768000992	85.5378584506913
rs11699044	20	34312713	C	T	0.03047	0.004953	0.000179026269473502	38.5958430285385
rs1883711	20	39179822	G	C	-0.1062	0.01229	0.000620081320515193	133.740838751629
rs6029552	20	39760448	C	G	-0.02449	0.003073	0.000299346011611758	64.5430541627437

## Sheet: g) TC_AFR
rsid	CHR	POS	EA_exposure	NEA_exposure	BETA_exposure	SE_exposure	R2	F
rs534142300	1	55423060	A	G	-0.1443	0.0153	0.005971796430795	462.945276108148
rs2479395	1	55484582	T	C	-0.0491	0.0056	0.0012049513337742	92.9643623617273
rs471705	1	55521242	T	G	-0.0584	0.0067	0.0012579017701248	97.054737830563
rs509504	1	55523033	A	G	0.0653	0.0114	0.0010548577478712	81.3721192036094
rs28362263	1	55523855	A	G	-0.1724	0.0097	0.0085473355915488	664.327362257018
rs2270690	1	55672193	T	C	0.0834	0.0105	0.0018535330701432	143.096639205158
rs112334489	1	55680374	T	C	0.098	0.0166	0.002291855342	177.013770755291
rs139137903	1	55691881	T	C	-0.1291	0.0208	0.0031087997354478	240.308068473569
rs148939072	1	56127473	A	C	0.1633	0.0195	0.0054936161419832	425.671039579291
rs12239737	1	63086001	A	T	-0.0549	0.0058	0.0014093191877742	108.753996384544
rs74418487	1	93243079	C	G	0.077	0.0124	0.00142684930542	110.10868913297
rs12740374	1	109817590	T	G	-0.1157	0.006	0.0056783324645918	440.065459373485
rs10167027	2	17874706	A	G	0.0386	0.007	0.00057262068222	44.150858846104
rs907866	2	20371380	A	G	-0.0341	0.0055	0.0005797594843128	44.7016022795456
rs9306897	2	21138066	T	C	0.0705	0.0115	0.00098709920478	76.1400353895269
rs140943736	2	21224108	T	G	0.0791	0.0084	0.0018756795159648	144.809604229099
rs661665	2	21265141	A	C	0.0553	0.006	0.0013376476483902	103.215856585138
rs563290	2	21288226	A	G	0.0722	0.0055	0.0025214080669688	194.788325086774
rs6733564	2	21479786	A	G	0.0394	0.0063	0.0006852886700088	52.8438729296062
rs6545834	2	21583102	T	C	-0.0412	0.0075	0.0005999483198688	46.2591706925054
rs186888069	2	21601930	A	G	-0.0883	0.0147	0.0006359960598072	49.0404098801381
rs1376632	2	22008348	C	G	-0.0626	0.0092	0.0012345911520888	95.2539592841444
rs2879492	2	22604358	C	G	-0.0768	0.0115	0.0012626998198272	97.4254044567183
rs7603434	2	24732190	A	G	0.0324	0.0059	0.0004697121516768	36.2125581746805
rs1260326	2	27730940	T	C	0.062	0.0079	0.00118270646712	91.2460949964518
rs4245791	2	44074431	T	C	-0.0507	0.0079	0.00079437908862	61.2627240168394
rs4704827	5	156392089	T	C	-0.0345	0.0053	0.000586697434875	45.2368579825728
rs72847699	6	32547578	T	G	-0.066	0.011	0.001598094432	123.344675274261
rs190068306	6	160986280	A	G	0.1547	0.0183	0.0058418571525678	452.812938825173
rs41272098	6	161008073	A	G	-0.1077	0.0184	0.0025268969750112	195.213438243968
rs577052748	7	1042687	A	G	-0.0566	0.0098	0.0012379395813432	95.5126250578027
rs3735018	7	137562744	C	G	-0.0753	0.0097	0.0017126715504312	132.203177625874
rs4841132	8	9183596	A	G	-0.0623	0.0084	0.0012242020259448	94.4514115266246
rs148412901	8	9682866	T	C	0.1933	0.0349	0.0012415897095342	95.7945990153623
rs6477710	9	99585314	T	G	0.0688	0.0117	0.0010538364198912	81.293250468431
rs10820103	9	105014373	A	G	0.0412	0.0073	0.0005735510909408	44.2226374587659
rs545239165	9	107484422	A	T	0.0507	0.0091	0.0007209726289038	55.5975140965967
rs77877520	9	107543513	A	G	-0.1137	0.017	0.0031833547199928	246.089521608077
rs4149307	9	107589744	T	C	0.0459	0.0058	0.0009454014500238	72.9206296063505
rs16924584	9	108179115	T	G	-0.0421	0.0058	0.0008086641539438	62.3652836080597
rs10513326	9	120978387	A	C	0.0606	0.0109	0.0008566070550912	66.0658755533726
rs507666	9	136149399	A	G	0.0477	0.0087	0.0006444866318688	49.6955234657152
rs10900219	10	45971927	A	G	-0.0318	0.0057	0.0004685415505632	36.1222681283684
rs3135506	11	116662407	C	G	0.0707	0.0113	0.0017747774552928	137.005730609339
rs261291	15	58680178	T	C	-0.0361	0.0055	0.0006429274719582	49.5752213333506
rs723967	15	58696300	T	C	0.0411	0.0075	0.0006012284881248	46.3579377792526
rs2070895	15	58723939	A	G	0.0419	0.0053	0.0008769395193822	67.6353945744843
rs34065661	16	56995935	C	G	-0.0864	0.01	0.0019482278049792	150.4215418542
rs2089401	16	67549653	C	G	0.0342	0.0057	0.0005456502535392	42.0702185128752
rs144033792	16	68104042	A	G	0.1421	0.0256	0.00385880993582	298.507920172636
rs372955431	16	71155379	T	G	0.0522	0.0092	0.0011172584611512	86.191117513168
rs5471	16	72088461	A	C	-0.1252	0.0094	0.0050178934912992	388.623928025025
rs73339979	17	4693902	C	G	-0.0481	0.0068	0.0008669092505502	66.8611224637138
rs3744841	18	47117374	A	G	-0.0403	0.0054	0.0007819223856158	60.3013080558187
rs189372913	19	10486499	A	C	0.1648	0.0243	0.00529654240128	410.319535719246
rs114802469	19	11053371	T	C	0.1704	0.0173	0.0067729142863872	525.472985485215
rs77604063	19	11129339	T	C	-0.078	0.0143	0.00131532563448	101.491172007609
rs148571455	19	11183200	A	C	-0.1232	0.0183	0.0029410666188288	227.304169284933
rs114846969	19	11191197	A	G	-0.1672	0.0077	0.00922697874912	717.643436163363
rs17248840	19	11225345	C	G	-0.0593	0.0069	0.0013260373635582	102.318791739272
rs116778995	19	11238996	T	C	-0.1584	0.0228	0.0043508631817728	336.738268056612
rs4804573	19	11277232	A	G	-0.0411	0.0062	0.0007524044046432	58.0231879195625
rs737338	19	11347657	T	C	-0.0907	0.0068	0.0030231567588152	233.667851221278
rs114519760	19	45391654	A	G	0.1385	0.0177	0.001156029421955	89.1855723721064
rs6857	19	45392254	T	C	0.0741	0.012	0.0013520741857272	104.330547317763
rs7412	19	45412079	T	C	-0.239	0.0083	0.01665650187872	1305.27468857478
rs1081105	19	45412955	A	C	-0.116	0.0114	0.00330001375968	255.137718288145
rs12721054	19	45422587	A	G	0.1202	0.0085	0.0044075526018528	341.145211410336
rs143862053	19	45446403	A	C	0.1223	0.0145	0.0017213540358798	132.874544784793
rs147931667	19	45466186	A	G	0.0751	0.0132	0.0014215711757118	109.700800725439

## Sheet: h) TC_EUR
rsid	CHR	POS	EA_exposure	NEA_exposure	BETA_exposure	SE_exposure	R2	F
rs61775180	1	25793663	C	T	0.01711	0.00313	0.000143810112973752	31.0025845265625
rs9436961	1	55488831	T	A	0.02718	0.003523	0.000286875745004088	61.8535242357324
rs11591147	1	55505647	G	T	0.3235	0.01218	0.00327908016797121	709.127737827695
rs693668	1	55521109	G	A	-0.04504	0.003216	0.000932145315814272	201.110454846897
rs28385715	1	55532142	T	G	-0.06583	0.01173	0.00019872702948421	42.8439267245815
rs57357765	1	55605395	T	C	-0.06919	0.008591	0.000381203730451827	82.1994176197984
rs145181152	1	55664987	A	C	-0.1261	0.02289	0.000284145455461621	61.2646768588067
rs11207981	1	63006087	C	A	-0.05804	0.00323	0.00150245127603043	324.33917390278
rs149801887	1	109589758	A	T	0.1178	0.01836	0.000356918405631288	76.9608741679224
rs10158326	1	109709032	G	A	0.02236	0.003194	0.0002336017961472	50.3643987717478
rs4246519	1	109783555	A	G	-0.02428	0.00323	0.000294338036264672	63.4629489385799
rs12740374	1	109817590	G	T	0.1351	0.00367	0.0062292325083422	1351.12128658174
rs12745189	1	110186563	C	T	-0.02102	0.003235	0.000217490378547768	46.8900317363453
rs150489650	1	110291406	C	T	0.0529	0.008838	0.000191529726440672	41.2919496403792
rs2642438	1	220970028	A	G	-0.01925	0.003345	0.00015416585058875	33.2354186951473
rs514230	1	234858597	A	T	-0.03456	0.003055	0.000595350649700352	128.403682408007
rs1473886	2	20368519	G	T	0.02188	0.003078	0.000239128177488768	51.5561680620334
rs896738	2	20804308	A	G	0.0684	0.01133	0.000268948477567872	57.9871709526234
rs13414987	2	21141832	C	A	-0.02987	0.003679	0.000334492097965662	72.1235619859619
rs4075673	2	21150787	T	C	0.05028	0.003163	0.00124516350487267	268.728359057222
rs617314	2	21268219	A	C	-0.1038	0.01223	0.00044302342392	95.5355805025125
rs548145	2	21291312	T	C	-0.1002	0.003901	0.0030753558171648	664.934782084173
rs6756743	2	21301892	C	T	-0.04837	0.007687	0.000218177961786246	47.0383042064011
rs312030	2	21462743	T	C	-0.04547	0.00605	0.0002762869529088	59.5698347806758
rs75211012	2	21764835	C	A	-0.04574	0.008084	0.000251786716228495	54.2860434009409
rs77047697	2	27005609	C	T	0.0513	0.007618	0.000299724308884728	64.6246446327437
rs72804810	2	27093543	A	C	0.03306	0.00603	0.000172618575430798	37.2141851751638
rs115194861	2	27219653	C	T	-0.06461	0.007992	0.000411268343358425	88.6849534564541
rs1260326	2	27730940	T	C	0.07307	0.003085	0.00259100154681433	559.938594177918
rs111882222	2	27745828	C	T	0.07672	0.0137	0.000209328552974078	45.1300072641259
rs62140395	2	28244926	G	C	-0.05582	0.005331	0.0006149423451192	132.63176843882
rs74873433	2	28277414	T	C	-0.0583	0.00828	0.000367855691635982	79.3201048284666
rs17759740	2	28393115	T	A	0.03956	0.005552	0.000272719713182935	58.8004975116848
rs75146440	2	28393542	G	A	-0.04621	0.008283	0.00015236804053304	32.8477837212976
rs4299376	2	44072576	G	T	0.05159	0.003279	0.00116172912283551	250.700797115199
rs77673991	2	44077323	C	T	0.08726	0.0125	0.000242412258214115	52.2643893744467
rs72839616	2	118846970	T	G	0.03516	0.00529	0.000216723880888888	46.7247421691754
rs17050272	2	121306440	G	A	0.01965	0.003094	0.000187741254195	40.4750384349574
rs7601153	2	158447571	C	G	0.01961	0.003144	0.000184242879687672	39.7206867275039
rs2111485	2	163110536	A	G	0.01769	0.003113	0.000149488723783808	32.2269624903701
rs13413158	2	202962597	G	T	0.02483	0.004315	0.000156955816386798	33.8369801772057
rs2162495	2	203578008	A	G	0.03529	0.003468	0.00052355885294795	112.911703115845
rs116219813	2	204081675	C	T	0.03172	0.004697	0.000218131740304608	47.0283368638817
rs2602376	2	234582051	C	T	0.02266	0.003374	0.0002144181679992	46.2275337171503
rs1584063	3	12266855	G	A	0.02356	0.003071	0.000276524301347712	59.6210232930097
rs9854574	3	32527218	G	A	0.03328	0.005591	0.000173236154563297	37.3473497912251
rs9850027	3	58476788	C	G	0.01989	0.003272	0.000171279776048238	36.9255090403406
rs78946096	3	132188163	A	G	0.04162	0.006823	0.000174193836799032	37.5538489772345
rs9832727	3	142649110	C	G	0.02206	0.003308	0.0002187161262968	47.1543557251712
rs7631792	3	160148756	C	T	0.01941	0.003122	0.000187686831325752	40.4633032346036
rs79287178	3	172294500	G	A	-0.06217	0.01056	0.000204762083684202	44.1453016599989
rs13108218	4	3443931	A	G	0.02383	0.003277	0.00027313784253875	58.8906740930524
rs138963027	4	69372988	C	T	0.03445	0.005573	0.000211666081322455	45.634071348031
rs7663807	4	69374743	A	T	-0.02826	0.003734	0.000326029111925472	70.298168295803
rs13137873	4	88159429	C	T	-0.02772	0.003729	0.000269495391610368	58.1051212286233
rs13135092	4	103198082	A	G	0.03122	0.005524	0.000154019247097126	33.203808718158
rs12916	5	74656539	T	C	-0.0569	0.003108	0.0015587558170382	336.512798889544
rs13160003	5	75224867	A	T	-0.02064	0.003622	0.000169410010724352	36.522345652592
rs4704825	5	156382308	A	G	-0.03802	0.003201	0.000675541293180128	145.710683787439
rs116009877	6	25715657	G	A	0.05273	0.007005	0.000297820046749424	64.2139374546462
rs13214703	6	27941387	T	C	0.03112	0.005688	0.000137920175715103	29.7326566884496
rs149543464	6	30400763	G	A	0.03103	0.004834	0.000190327866785408	41.032791041315
rs2523578	6	31328542	G	A	-0.03283	0.003507	0.0004052539907822	87.3875065949045
rs2763981	6	31840021	T	A	-0.0315	0.003355	0.000410679871875	88.5580046928051
rs28533694	6	32587235	C	T	-0.03717	0.003293	0.0005899995014382	127.248879310855
rs9273325	6	32623193	G	A	0.02761	0.004295	0.000201994654949472	43.54854245251
rs6907508	6	34592090	A	G	0.03122	0.004741	0.000207481510338872	44.7317130754225
rs3800406	6	35133074	A	G	0.03438	0.005031	0.000237125904338232	51.124374467731
rs9496567	6	100602753	G	A	0.02184	0.00361	0.0001853604200448	39.9616604904108
rs1338667	6	116323910	T	A	0.01742	0.003106	0.0001466469743102	31.6142447989342
rs35959442	6	135424179	C	G	0.03031	0.003459	0.0003629933656398	78.271268921632
rs8191893	6	160497542	C	T	-0.0883	0.01301	0.00028990236561755	62.5062857265955
rs12208357	6	160543148	C	T	-0.04653	0.005861	0.000303120675174406	65.3571695225213
rs662138	6	160564476	C	G	-0.02943	0.004109	0.00025568007048	55.1256780491424
rs10455872	6	161010118	A	G	-0.07565	0.006001	0.000736946580296379	158.965247331711
rs186696265	6	161111700	C	T	-0.1373	0.01463	0.000463553126843549	99.9647519113227
rs13242971	7	1055515	C	T	0.02585	0.00389	0.00021503099349875	46.359684386654
rs73064442	7	21586812	C	T	-0.03504	0.004356	0.000310678103881728	66.9871660593383
rs17725246	7	44581986	T	C	-0.02962	0.004016	0.000270155379478712	58.2474577553104
rs78815801	7	73045938	T	C	0.02953	0.00465	0.00018878860075595	40.7008779661451
rs2169387	8	9181395	A	G	-0.05195	0.005233	0.00047712669158	102.893274370964
rs10095103	8	9226095	T	C	0.01793	0.003134	0.000157106430062208	33.8694550026425
rs59214968	8	59236130	T	A	0.02903	0.005089	0.000164614113785438	35.4882494790752
rs9297994	8	59392324	G	A	0.03554	0.00326	0.000563518692582008	121.534377560906
rs4871602	8	126474065	C	T	-0.05627	0.006669	0.000393554351652633	84.8636454013181
rs28601761	8	126500031	C	G	0.08798	0.003137	0.00376333472228991	814.247321271541
rs13300056	9	19212560	C	T	-0.03972	0.007244	0.000245381685343024	52.904758752869
rs10757272	9	22088260	C	T	0.01869	0.003106	0.000174606379162488	37.6428030956452
rs2245793	9	107563603	T	C	-0.0301	0.005216	0.0001640956433102	35.3764569423303
rs4149307	9	107589744	C	T	-0.03539	0.00422	0.0003467889570648	74.775944378125
rs11789603	9	107647019	C	T	-0.03389	0.005438	0.000214595206130942	46.2657104859969
rs2740488	9	107661742	A	C	0.03879	0.003531	0.0005917512879198	127.626921755147
rs13284665	9	131513370	A	G	0.02693	0.004529	0.000170328046049262	36.7202944938839
rs2519093	9	136141870	C	T	-0.06913	0.003843	0.00150268412045599	324.389514452379
rs12259979	10	17267069	G	T	-0.02612	0.003078	0.0003336551498112	71.9430380517934
rs2068888	10	94839642	G	A	0.0243	0.003061	0.0002929896943038	63.1721444047674
rs2263608	10	113944940	T	A	0.01999	0.003445	0.000165753354247808	35.7338927673473
rs61872434	10	114605868	G	A	-0.02004	0.003556	0.0001539561821688	33.1902109484657
rs35184771	11	47475189	G	T	0.01907	0.003289	0.000164650236277038	35.4960382103575
rs34972471	11	48050391	G	A	-0.02219	0.003583	0.00018440209325195	39.755017706847
rs11237488	11	78128775	C	T	0.02954	0.004884	0.000200987163840512	43.3312912119848
rs35165288	11	116517325	T	C	-0.04165	0.006535	0.000224009627771342	48.2958699963458
rs964184	11	116648917	G	C	0.1025	0.004385	0.002529905	546.701595946092
rs141469619	11	116714293	A	G	-0.1313	0.02123	0.000310162363037933	66.8759295868144
rs141936239	11	117005627	T	C	0.04872	0.00623	0.0003849044556672	82.9977167055794
rs116987336	11	117175658	G	A	-0.06366	0.01143	0.000206100973214322	44.4340165694327
rs12803321	11	118480115	G	C	-0.01887	0.003229	0.00016417975901355	35.394593951517
rs10790517	11	122513555	A	T	-0.01989	0.003199	0.000188249636200158	40.584660880954
rs10893500	11	126250774	T	C	-0.03582	0.004497	0.0003071136435192	66.2183753134305
rs3184504	12	111884608	T	C	-0.02529	0.003039	0.00031967660506995	68.9280072175642
rs11066309	12	112883476	G	A	0.02427	0.003152	0.0002875316978718	61.9949954708759
rs2244608	12	121416988	A	G	-0.03449	0.003289	0.0005276317614752	113.790538056252
rs185065940	12	123759571	T	G	-0.05455	0.00778	0.00032468742159182	70.0087800069644
rs17580	14	94847262	T	A	-0.05956	0.007566	0.000288194112790322	62.1378605834426
rs28607776	15	58575005	A	G	0.04011	0.004775	0.0003662911213038	78.9826155367213
rs261290	15	58678720	T	C	0.05585	0.003268	0.00139284357864875	300.644791701735
rs261334	15	58726744	G	C	0.05339	0.003745	0.000941817184359552	203.199128702776
rs11635502	15	63771730	G	A	-0.02078	0.003472	0.000183635253265848	39.5896652644078
rs821840	16	56993886	A	G	-0.05591	0.003267	0.0013626483254958	294.118263671784
rs5880	16	57015091	G	C	0.08133	0.006882	0.00065072098959296	140.353589612499
rs112595563	16	68054788	A	G	0.02317	0.00362	0.0002159839757502	46.5651873232695
rs12924886	16	72075593	A	T	-0.04643	0.003908	0.000690097014273102	148.852443956695
rs2023929	16	72236956	G	A	0.03025	0.00529	0.000206173903155	44.4497430281714
rs12945299	17	7080069	A	G	0.02925	0.003968	0.000257994871875	55.624887573527
rs150688657	17	7505801	G	A	-0.03006	0.005275	0.000173248351957728	37.349979838589
rs62072498	17	18125951	C	G	-0.02155	0.003903	0.00015021710944995	32.384012357556
rs28647848	17	27038533	G	A	0.03219	0.005386	0.000168844692771069	36.4004507050272
rs3110454	17	28651363	C	T	0.02003	0.003264	0.000194965631503608	42.0328418645292
rs77542162	17	67081278	A	G	-0.1241	0.01114	0.000588031235568942	126.824121340422
rs740516	17	67082962	C	G	0.04866	0.004493	0.000625460026991328	134.901658953204
rs17561950	17	76392144	G	A	-0.01942	0.003142	0.0001882813877678	40.5915074773209
rs9953300	18	46541607	G	A	-0.09347	0.01345	0.000293177469856036	63.2126429727283
rs149011298	18	46877108	A	C	-0.09995	0.01795	0.000297723714843415	64.1931608370952
rs77960347	18	47109955	A	G	-0.1685	0.01353	0.000721410906451953	155.611659423091
rs9953984	18	47129148	T	C	-0.02304	0.003303	0.000237866712956928	51.2841308987966
rs9947684	18	47166694	A	G	-0.03478	0.003336	0.000545797132183008	117.710271973787
rs143376213	18	47632322	T	C	-0.1007	0.01608	0.0002582496841182	55.6798404632054
rs73019211	19	10419611	G	A	0.1226	0.02243	0.000196384581882901	42.3388149307451
rs73009557	19	11023367	G	A	0.06831	0.01161	0.000192671691928336	41.5381937575317
rs76734319	19	11023394	C	T	-0.03614	0.006364	0.000167692472092782	36.1520070865665
rs12981050	19	11200412	C	T	-0.04258	0.007153	0.000180116795711398	38.8309893121654
rs6511720	19	11202306	G	T	0.1341	0.004703	0.0037541432060928	812.25112095748
rs11085760	19	11222785	T	C	-0.08657	0.01387	0.000202969691232086	43.7587956846337
rs2569550	19	11228745	T	C	-0.04152	0.003131	0.000834089877816192	179.937322973136
rs7250652	19	11302606	A	G	-0.01867	0.003189	0.00017189867016395	37.0589568405678
rs66466742	19	11336444	C	T	0.07596	0.007941	0.000458076521116774	98.7831863085284
rs75916629	19	20213781	A	G	0.0823	0.01229	0.000320022724789421	69.002660725138
rs62119328	19	45187163	A	G	0.06749	0.01004	0.000235702448269981	50.8174048088743
rs28399607	19	45314324	T	C	-0.05117	0.008464	0.000259932474890006	56.0427523613868
rs10426423	19	45348253	C	T	0.02463	0.003144	0.000289088095059918	62.3306688563938
rs6857	19	45392254	C	T	-0.1112	0.004327	0.0032833270259712	710.04918078611
rs7412	19	45412079	C	T	0.1609	0.005617	0.00381431195668723	825.319152664066
rs10419086	19	45450852	A	G	0.04452	0.007919	0.000180855016069755	38.9901694265378
rs34800911	19	45507671	A	G	-0.08953	0.01379	0.00032774311775899	70.6678621953138
rs34874378	19	45516881	G	A	-0.05935	0.008085	0.000346588253954175	74.7326530112891
rs7255743	19	46018119	G	A	0.06495	0.01162	0.000165203304129198	35.6152907654565
rs34255979	19	46384830	C	T	0.02771	0.004705	0.000163683338548542	35.2875559257628
rs761248	20	17848206	T	G	0.01994	0.003396	0.000171379485263672	36.94700862842
rs12481365	20	34131396	C	T	0.0299	0.004267	0.0002280976935198	49.1774470027339
rs2070865	21	40715519	C	T	-0.01846	0.003169	0.000169030101528288	36.4404288837149
rs5754102	22	21916272	C	A	0.02818	0.004258	0.000238863673484672	51.4991272266582

## Sheet: i) TG_AFR
rsid	CHR	POS	EA_exposure	NEA_exposure	BETA_exposure	SE_exposure	R2	F
rs12239737	1	63086001	A	T	-0.0601	0.0058	0.0016889376609342	22.1845077985404
rs1042034	2	21225281	T	C	0.0408	0.0074	0.0005498116483968	7.2136462921861
rs1260326	2	27730940	T	C	0.0849	0.0079	0.0022204124878392	29.1810629496172
rs464605	5	55807370	T	C	0.0294	0.0053	0.0004299767636472	5.64071067622697
rs111873972	5	156399878	A	T	0.0633	0.0115	0.0010144508669118	13.3160026482447
rs3812316	7	73020337	C	G	0.0994	0.0133	0.0020807216114048	27.3413923162294
rs59811201	8	19803137	T	C	-0.0613	0.0077	0.0012310120292352	16.1621565484907
rs3208305	8	19823648	A	T	0.0779	0.0052	0.003021385483875	39.7394961869687
rs4507780	8	19861597	A	G	0.0865	0.0153	0.00169691204768	22.2894308850326
rs78810414	8	19871113	T	C	-0.1142	0.0172	0.0022234741594232	29.2213896573219
rs143753016	8	19912135	A	G	-0.1646	0.0255	0.0055648028493792	73.3796027865826
rs6586891	8	19914598	A	C	-0.0564	0.0083	0.00103118929848	13.5359433909378
rs174564	11	61588305	A	G	-0.0466	0.0085	0.0005843058185952	7.66648176914472
rs149013060	11	116564218	A	G	0.0986	0.018	0.0019217312778752	25.2481824687372
rs7930786	11	116624727	C	G	0.0689	0.0114	0.0010892298647672	14.2986457286457
rs115390026	11	116636540	A	G	-0.0891	0.0114	0.0019751860896768	25.9518749763863
rs73588443	11	116657409	A	G	-0.085	0.0095	0.002050318592	26.9410654643058
rs3135506	11	116662407	C	G	0.1959	0.0113	0.013939819768755	185.376978294384
rs6589574	11	116730638	A	G	0.0597	0.0104	0.0009028450142208	11.8497051186637
rs144556849	11	117017424	A	G	0.1425	0.0206	0.000889342271999999	11.6723259055764
rs113937955	19	8450353	T	C	0.0713	0.0112	0.0006697577545422	8.78841954745394
rs1541924	19	11350189	T	C	-0.0716	0.0092	0.0013773220133088	18.0857334393111
rs769446	19	45408628	T	C	-0.1054	0.014	0.00325804445358	42.8623844737966
rs769455	19	45412040	T	C	0.3283	0.0192	0.0044523832979262	58.6452131532531
rs12721054	19	45422587	A	G	0.1764	0.0084	0.0095120258802912	125.9290356141
rs140929246	19	45482641	T	C	-0.1626	0.0272	0.0006320761942968	8.29365735919434
rs114139997	21	46875775	A	G	-0.1819	0.0193	0.0070082099108448	92.547247095222

## Sheet: j) TG_EUR
rsid	CHR	POS	EA_exposure	NEA_exposure	BETA_exposure	SE_exposure	R2	F
rs2275355	1	23724183	C	T	-0.01979	0.003438	0.000156132829073118	33.6595305316087
rs596991	1	39834692	A	T	-0.02236	0.003566	0.000197730017283968	42.6289365158961
rs10889353	1	63118196	A	C	0.07242	0.003257	0.00233189003745331	503.811398463857
rs12048743	1	205114873	C	G	-0.01873	0.003128	0.000172821316756158	37.2579009649774
rs1415293	1	219730006	A	T	0.02428	0.003391	0.000248208834563808	53.5144488403732
rs10864727	1	230297939	A	G	0.03825	0.003158	0.000698777260155	150.726063594903
rs676210	2	21231524	G	A	0.06475	0.003755	0.001400785442	302.361444747683
rs116561716	2	26990430	T	A	-0.06592	0.008772	0.000350403169507	75.5555276804374
rs75925552	2	27028488	C	G	0.05499	0.007782	0.00032764592360609	70.6468983556307
rs72804810	2	27093543	A	C	0.04861	0.006082	0.000373739788819491	80.5893571895896
rs78940216	2	27153318	G	A	0.04139	0.005909	0.000287892671708408	62.0728478120728
rs17005695	2	27167469	A	G	-0.06177	0.01126	0.000170749599603822	36.8111909411184
rs6714780	2	27189063	G	A	-0.06164	0.008453	0.000364300837312294	78.5532982141408
rs76471230	2	27192107	T	C	0.0518	0.008925	0.000199992004284408	43.1166995266563
rs115194861	2	27219653	C	T	-0.0849	0.008076	0.000708972700279662	152.926777482958
rs61741874	2	27462651	T	C	0.04789	0.006637	0.000264906691149839	57.115502649477
rs1260326	2	27730940	T	C	0.1151	0.00311	0.0064252965082488	1393.92260309093
rs148977667	2	27891411	G	A	0.1011	0.01635	0.000327977857357039	70.7184932753523
rs182760615	2	28100166	C	G	0.06678	0.01166	0.000193438663469312	41.703577556451
rs62140395	2	28244926	G	C	-0.07519	0.005386	0.00111313048933582	240.201539503053
rs79468673	2	28254894	A	G	-0.08138	0.008766	0.000466547887280185	100.610870344353
rs114901223	2	28275534	C	T	-0.0818	0.01077	0.000368258784872448	79.4070551661171
rs74873433	2	28277414	T	C	-0.07477	0.008365	0.000604560494290456	130.391239375942
rs17759740	2	28393115	T	A	0.05061	0.005604	0.000446392478907507	96.2624232577779
rs148482297	2	28415598	C	T	-0.05401	0.009678	0.00017820575583119	38.4189189361444
rs112694524	2	43453721	G	A	0.04074	0.006574	0.000213555766521772	46.0415643595701
rs2540949	2	65284231	A	T	0.02827	0.003231	0.000379438743144318	81.8186868257095
rs10188267	2	146353280	T	C	0.01747	0.003115	0.000151477060423262	32.655675482902
rs10184004	2	165508389	C	T	0.03049	0.003167	0.0004483914501528	96.693685310763
rs78058190	2	219699999	G	A	-0.08166	0.009926	0.000669263640307401	144.35572043958
rs2972144	2	227101411	A	G	-0.04436	0.003216	0.000899668026685152	194.097166498727
rs137886308	3	12209075	T	C	-0.07287	0.0125	0.000219660541766005	47.35801280387
rs17036160	3	12329783	C	T	0.03086	0.00478	0.000202146479561592	43.5812813256164
rs6440123	3	142659361	A	G	0.02191	0.003249	0.000217666520213688	46.928015423358
rs55730982	3	156797208	T	G	0.02914	0.00328	0.000418374205753728	90.2178865126248
rs79287178	3	172294500	G	A	-0.08253	0.01067	0.000359935655690761	77.6117058687291
rs34311866	4	951947	T	C	-0.02321	0.003936	0.0001644728261792	35.457785052218
rs762861	4	3442011	G	C	-0.03074	0.003762	0.0003780692824958	81.5232772196123
rs6847980	4	88180631	G	T	-0.03026	0.003237	0.000424605889311032	91.5622527068415
rs2602856	4	100029145	C	A	-0.01869	0.003239	0.000157873411395	34.0348291473646
rs10012484	4	157613653	A	G	0.02138	0.003324	0.000209516096404088	45.1704489999521
rs59061738	5	53296557	A	G	-0.02419	0.003535	0.00022088911329875	47.6229468729397
rs593979	5	55776404	T	C	0.0188	0.003316	0.0001712085343968	36.9101477129902
rs3936510	5	55860866	G	T	-0.0386	0.003861	0.00047319937632	102.045940441773
rs6595187	5	118723609	A	G	0.0199	0.003523	0.0001613598107198	34.7865589934169
rs4705986	5	132349654	T	G	0.03648	0.00653	0.000153200211838894	33.027212237573
rs12657266	5	156396003	C	T	-0.03877	0.003178	0.00070191689803395	151.403758310704
rs1650527	5	158022724	C	T	-0.02742	0.003647	0.0002719178893368	58.627571014025
rs9505097	6	7255650	C	T	0.02206	0.003982	0.000151171658937912	32.5898265705552
rs80279176	6	26185403	T	G	0.04783	0.008176	0.000201244572102509	43.3867976296475
rs58825580	6	26365679	T	G	0.03313	0.004772	0.0002267876666718	48.8949435335959
rs72839477	6	27327000	C	T	0.03783	0.005547	0.000219325154319302	47.2856886293269
rs493161	6	27850714	A	T	0.03485	0.00503	0.00022634812928	48.8001587428147
rs34676049	6	28453618	T	G	0.03906	0.005468	0.000242297532437753	52.2396483573177
rs144447022	6	29244219	G	T	0.03974	0.005366	0.000257803068139571	55.5835231372191
rs1632908	6	29893403	C	G	0.02397	0.004201	0.000168208897241502	36.2633594112054
rs149543464	6	30400763	G	A	0.04307	0.004879	0.000366681139561088	79.0667452354973
rs1265096	6	31106489	G	A	-0.04069	0.005972	0.000218015655231033	47.0033039254973
rs2523578	6	31328542	G	A	-0.03747	0.003538	0.000528181095057408	113.909071476639
rs115363051	6	31444174	A	C	-0.04928	0.008697	0.000150860689354834	32.5227771383239
rs2763981	6	31840021	T	A	-0.03431	0.003386	0.000487413790147262	105.112788475076
rs142674470	6	32058950	C	T	-0.0799	0.01088	0.000254786644762062	54.9330026872591
rs115549271	6	32452443	G	A	0.02232	0.004055	0.000144432234352512	31.1367208286093
rs28383314	6	32587213	T	C	-0.03682	0.003184	0.000635014359561848	136.963684095336
rs55697600	6	32604166	A	G	-0.1375	0.01277	0.00179030734471875	386.591074687197
rs9274408	6	32632850	G	A	0.03757	0.004385	0.000434111042084408	93.6128393775067
rs3025047	6	43746410	C	T	-0.09211	0.01481	0.000227633162583167	49.0772721763155
rs998584	6	43757896	C	A	-0.04444	0.003141	0.000986060773074432	212.754202148466
rs744103	6	43805362	T	A	-0.02218	0.00337	0.000210494615263352	45.3814563776005
rs9398815	6	127097775	T	C	0.02004	0.003288	0.000198353407721472	42.7633609393235
rs628751	6	139838419	C	A	0.02383	0.003082	0.000283399642427358	61.1038263281069
rs41265930	6	160964135	T	C	-0.05002	0.007031	0.000278037784340478	59.9474340285399
rs1534696	7	26397239	C	A	0.01847	0.003326	0.0001682752540248	36.2776673634826
rs2070971	7	44197583	G	T	-0.02763	0.00452	0.000187332979817088	40.3870022840773
rs55794846	7	44236363	C	G	0.03836	0.00602	0.000195680380986828	42.1869656028315
rs36104871	7	71808047	G	T	0.07175	0.01009	0.00028429972940355	61.2979493636229
rs35753501	7	72330303	C	T	0.1191	0.01229	0.000673709377953529	145.315282977407
rs147767686	7	72389537	C	T	0.1045	0.0141	0.0004882772605568	105.299090387151
rs2237280	7	72861782	C	T	-0.06541	0.01152	0.000344140118449242	74.2045951697868
rs799157	7	73020301	T	C	0.08533	0.01004	0.00048913646898749	105.484473056468
rs17145750	7	73026378	C	T	0.1191	0.004315	0.00373525764768	808.14969803985
rs13227508	7	130453822	G	A	-0.02281	0.003436	0.000230286841615608	49.6495320573279
rs10238091	7	150510833	A	T	-0.02866	0.004983	0.000161085468195552	34.7274056644837
rs2921057	8	8318667	C	T	0.02031	0.003142	0.0002055542315598	44.3161184241517
rs2929308	8	9084121	T	A	-0.02036	0.003092	0.000207191544329088	44.6691852660698
rs6982308	8	10193772	C	G	-0.01983	0.003142	0.000196514027203518	42.366727705972
rs2292369	8	10716028	A	G	-0.02917	0.00319	0.000406967159287608	87.7570784662154
rs1497042	8	11660614	C	T	0.0234	0.003165	0.0002654528827392	57.2332961650075
rs35570672	8	18272635	T	C	0.04019	0.003689	0.000563135881599278	121.451769992409
rs73595458	8	19465895	C	T	0.046	0.006891	0.00028040883918	60.4587980577914
rs7005265	8	19628632	T	A	0.03919	0.003649	0.000660972382749368	142.56616842929
rs34761945	8	19778142	C	T	-0.07976	0.009941	0.000531827398137896	114.695862243219
rs268	8	19813529	A	G	-0.2137	0.01162	0.00162500853840893	350.839081949282
rs74746426	8	19815944	A	T	-0.06023	0.008883	0.000288400140293617	62.1822952228148
rs325	8	19819328	T	C	0.2005	0.005036	0.007434665591195	1614.53828575526
rs3289	8	19823192	T	C	-0.1586	0.009925	0.00131307130372579	283.403335233666
rs117303935	8	19837269	C	T	0.04946	0.006984	0.00025429201182	54.8263307537373
rs117983609	8	19860001	A	G	0.08659	0.01464	0.000181300218665691	39.0861671638247
rs117805502	8	19868511	C	T	0.05815	0.009444	0.000191135636523475	41.2069714377135
rs112089990	8	19978601	G	A	0.06741	0.008514	0.000450780289380576	97.2090605241272
rs117467457	8	20050881	A	T	0.1027	0.01509	0.000262442732479199	56.584118633868
rs57594397	8	22475657	T	C	-0.01994	0.00343	0.000174615286737408	37.6447237851995
rs9297994	8	59392324	G	A	0.02176	0.003294	0.000211154019811328	45.5236503180731
rs4871602	8	126474065	C	T	-0.06593	0.006744	0.000538770169514729	116.193973115322
rs28601761	8	126500031	C	G	0.1046	0.003164	0.0053238019315448	1153.68215784286
rs118140434	8	126515749	A	G	-0.08677	0.01547	0.000190129401440366	40.9899957544272
rs1031498	8	126591354	C	G	-0.02712	0.003249	0.000366278329423872	78.9798562387874
rs12546096	8	126628841	A	G	-0.03363	0.00386	0.000444579238268928	95.8712325891856
rs1971430	9	33782375	G	A	-0.01831	0.0032	0.0001593666691838	34.3568015049186
rs1800978	9	107665978	C	G	0.02782	0.00503	0.000169069839863808	36.4489973389473
rs7924036	10	65191645	G	T	0.0312	0.003208	0.0004865330216448	104.922754667383
rs2068888	10	94839642	G	A	0.02995	0.00309	0.0004451221339422	95.988357391583
rs76998820	10	103877902	T	C	0.04405	0.006701	0.000220140460825796	47.4615043879869
rs7906567	10	122922458	A	C	0.06184	0.01063	0.00017106383661618	36.8789475730432
rs7396943	11	13328979	G	C	0.01817	0.003187	0.000156776877123102	33.7983978942811
rs11030112	11	27705188	G	A	-0.0207	0.003376	0.000183470633955	39.5541687067745
rs3136499	11	46758290	G	A	0.03136	0.0046	0.000223328894681088	48.1490729988666
rs4320917	11	47277094	T	C	0.0308	0.003446	0.0003908888385248	84.2886457460186
rs7943570	11	48085968	C	T	-0.0328	0.005647	0.000166828821667712	35.9657858113209
rs1535	11	61597972	A	G	-0.06259	0.003257	0.00174128878775993	375.987760184008
rs56271783	11	64004723	G	C	-0.05883	0.007278	0.000313926046107926	67.6876942427411
rs11237460	11	78056274	G	A	0.02431	0.004153	0.000164972999453262	35.5656324282103
rs17119701	11	116331582	A	G	-0.05014	0.008593	0.000177290874529248	38.2216470631386
rs11216020	11	116452961	G	C	0.033	0.00327	0.00050975721918	109.933698333386
rs11216024	11	116461333	A	G	-0.05765	0.009123	0.000285535779997182	61.5645307189116
rs11216117	11	116596129	C	A	-0.234	0.006019	0.0073433930424192	1594.57058544321
rs1974718	11	116606766	G	A	0.2327	0.006014	0.0070688605818168	1534.53323101826
rs11216122	11	116609540	G	T	0.0472	0.007662	0.000203727587311488	43.9222258865132
rs140575350	11	116646820	C	G	0.07423	0.008567	0.000398065631456532	85.8368174817772
rs75919952	11	116667545	C	T	0.1253	0.007374	0.00151635317626061	327.344781088334
rs12791103	11	116673315	G	T	0.06201	0.005288	0.000650514463336827	140.30901510145
rs141469619	11	116714293	A	G	-0.2999	0.02169	0.00159269073096639	343.850541940061
rs34144542	11	116774447	A	G	0.04672	0.006553	0.000286221216697221	61.7123604247554
rs61903393	11	116927102	G	A	0.03422	0.005187	0.000214892126206688	46.3297388078044
rs181009570	11	117096995	G	A	-0.2427	0.02096	0.000843145264837701	181.892480474123
rs187929675	11	117111368	C	T	0.1045	0.01451	0.0003150638543712	67.9331020108166
rs116987336	11	117175658	G	A	-0.2	0.01159	0.002017576632	435.765816379118
rs141368429	11	117221862	C	T	-0.05291	0.009051	0.000277860551749858	59.9092104754078
rs76895963	12	4384844	T	G	0.09457	0.01459	0.000317032185411736	68.3576421059807
rs4149056	12	21331549	T	C	-0.03584	0.004219	0.000340363566907392	73.3900057674598
rs12814794	12	26440698	G	A	0.02371	0.003749	0.000211708121779808	45.6431369643147
rs10880868	12	46322449	C	T	-0.02297	0.0038	0.000172785619456958	37.2502037878642
rs3809114	12	57848639	G	A	0.0199	0.003102	0.0001947811301112	41.9930572694908
rs1716409	12	124520331	A	G	-0.02111	0.003412	0.00019409929465995	41.8460311497881
rs112403212	12	125303254	C	T	-0.03142	0.004467	0.000247157740658808	53.2877743271729
rs71432933	13	47322006	G	A	-0.05859	0.01029	0.0002219075501378	47.8425671515215
rs9568431	13	51055647	A	G	-0.0281	0.004867	0.0001757959909728	37.8993126054127
rs2298058	13	95248566	C	T	-0.02769	0.00345	0.000330543981076608	71.2719831021156
rs7994900	13	114553134	C	T	-0.02397	0.003554	0.0002227354276158	48.0210946862176
rs184334219	15	42721845	G	A	-0.07206	0.01107	0.000224244039694418	48.3464199085971
rs143875230	15	43278726	G	A	-0.08819	0.01042	0.000429801472582246	92.6831129520609
rs55707100	15	43820717	C	T	-0.09155	0.009159	0.00047360271459795	102.132961976916
rs143573049	15	44355362	C	G	-0.08857	0.009986	0.00039954623889574	86.1562156396541
rs148770227	15	44880783	C	T	-0.1086	0.01689	0.000506164598712287	109.158525268974
rs7163519	15	63595981	C	A	0.02512	0.00422	0.00018828680928	40.5926765190366
rs11638671	15	63795628	T	C	-0.02734	0.003227	0.000343890067775672	74.150659894435
rs12928099	16	15150505	C	A	0.02694	0.00346	0.000298930400107128	64.453415898094
rs9931494	16	53827179	C	G	-0.02108	0.003123	0.0002158374256248	46.5335849451797
rs1864163	16	56997233	G	A	-0.02805	0.003506	0.000302004697995	65.1164761298323
rs2937124	16	69862109	C	T	0.02102	0.003399	0.000206487182882528	44.5172980346067
rs858519	17	7531965	T	C	0.021	0.003201	0.00021766446702	46.927572666787
rs3760188	17	17487440	C	T	0.0209	0.003195	0.0002160062491488	46.5699904067253
rs6502649	17	18239896	G	A	0.02019	0.003343	0.000175369746187872	37.8074036958398
rs146680253	17	41025548	C	T	-0.1492	0.02648	0.000334387107468002	72.1009162444492
rs72836561	17	41926126	C	T	-0.1635	0.00888	0.00159347934871875	344.021070608517
rs72836567	17	41945776	G	A	-0.03361	0.004325	0.000308538132513792	66.5256116131868
rs62074055	17	45771933	G	C	0.01895	0.003113	0.00017954837718	38.7084231873383
rs28394864	17	47450775	G	A	-0.02381	0.003188	0.000282238227965952	60.85334293951
rs1292066	17	57932314	T	A	-0.02213	0.003855	0.000162153493927032	34.9576919743711
rs1801689	17	64210580	A	C	0.0771	0.008733	0.000370270731515832	79.8410487110173
rs7502307	17	65989961	C	G	-0.02397	0.003801	0.000191835266624568	41.3578337767286
rs4969143	17	76405736	T	C	0.02271	0.003262	0.0002412351768222	52.0105479025683
rs2960578	18	21143739	T	G	0.01907	0.003124	0.000181755287581518	39.1842924352489
rs34232444	19	4965404	T	C	0.02242	0.003233	0.000227579002059768	49.0655926135834
rs10412476	19	7248945	T	C	0.03083	0.004098	0.000315812939713152	68.0946685196742
rs8107967	19	7972615	A	G	0.01837	0.003177	0.000167014060961792	36.0057272889857
rs62117487	19	8424060	A	G	0.04063	0.006303	0.000220005651239025	47.4324335223476
rs116843064	19	8429323	G	A	0.2543	0.01096	0.00256107343940718	553.454255785196
rs1862644	19	18724315	C	A	0.01842	0.003276	0.000169230838284288	36.4837121305276
rs58542926	19	19379549	C	T	0.09203	0.005837	0.00117356201950429	253.257332929218
rs12460070	19	33933453	T	A	0.01835	0.003365	0.00015363003795755	33.1198892615564
rs45512696	19	35550878	C	T	-0.02658	0.004177	0.000191248631999712	41.2313368156674
rs1434579	19	44932972	C	T	0.01826	0.003248	0.0001498550336888	32.3059438648934
rs146920296	19	45167544	T	C	-0.08855	0.01509	0.000219068032158476	47.2302418998787
rs41290100	19	45370941	C	T	0.08659	0.01282	0.00029708121831968	64.0545889429109
rs11667640	19	45379791	C	T	0.05771	0.006159	0.000424843832653253	91.6135847510447
rs72654472	19	45414392	G	T	0.08686	0.012	0.000332879361205856	71.7757060797509
rs438811	19	45416741	C	T	-0.1167	0.003771	0.0047883537855072	1037.090827904
rs139136389	19	45427136	C	T	0.08588	0.01503	0.000309334340626418	66.6973395652397
rs73033507	19	45431403	C	T	0.0747	0.01024	0.000358633527102433	77.3308315622792
rs146390218	19	45478352	A	G	-0.07854	0.01073	0.000292388347258041	63.0424487405179
rs73558188	19	45480174	G	A	-0.04088	0.007295	0.000148737789080187	32.0650509832352
rs142380271	19	45525038	A	G	-0.1521	0.02391	0.000397945490542593	85.8109006018992
rs838133	19	49259529	A	G	0.02299	0.003384	0.000259338887145822	55.9147386514917
rs117113213	20	39165692	G	A	-0.07856	0.01239	0.000354664455013371	76.4746914684491
rs2223745	20	39713869	G	A	-0.01826	0.003123	0.000166339234102712	35.8602205332237
rs6065904	20	44534651	G	A	-0.03683	0.003883	0.000477808473929528	103.040372310082
rs6066137	20	45590658	C	T	0.02076	0.003635	0.000162132531904512	34.953172165787
rs77447813	20	50827041	G	C	0.03115	0.005438	0.00015941604951195	34.3674487791675
rs133015	22	38572526	C	G	0.02582	0.003104	0.000328568105661408	70.8458042789168
