# Supplementary material for: Metabolic Traits and Stroke Risk in Individuals of African Ancestry: Mendelian Randomization Analysis
Source: Stroke. 2021 Jun 3;52(8):2680–4. doi: 10.1161/STROKEAHA.121.034747 (PMC8312569; doi:10.1161/STROKEAHA.121.034747)
Supplement: Supplementary file 3 [file str-52-2680-s003.xlsx]

## Sheet: Table1
exposure	outcome	method	population	SNPs	OR	OR_CIL	OR_CIU	p	Pleiotropy p-value
HDL	strokeAFR	IVW-RE	AFR	41	0.830181015452613	0.700746132169532	0.983523828071865	0.0313918005568753	NA
HDL	strokeAFR	MR-Egger	AFR	41	0.896965100477607	0.652764362402925	1.23252192952622	0.502463309994257	0.572676943832341
HDL	strokeAFR	Weighted Median	AFR	41	0.943935204100284	0.727476752924895	1.2248001959615	0.66417926281336	NA
HDL	strokeAFR	Weighted Mode	AFR	41	0.937584943210624	0.706372198134595	1.24447922505547	0.655536074954189	NA
HDL	strokeAFR	ConMix	AFR	35	0.85689109588064	0.701563092236174	1.05712774476024	NA	NA
HDL	strokeEUR	IVW-RE	EUR	225	0.934935058444031	0.885480412279609	0.987151778160088	0.015252584791128	NA
HDL	strokeEUR	MR-Egger	EUR	225	1.06270290636682	0.969890864763337	1.16439643699093	0.192131756655614	0.000734525197596092
HDL	strokeEUR	Weighted Median	EUR	225	1.00670130256296	0.935216102360191	1.08365062366263	0.858940233900288	NA
HDL	strokeEUR	Weighted Mode	EUR	225	1.0109959803498	0.934884471573051	1.09330393579394	0.784196686709476	NA
HDL	strokeEUR	ConMix	EUR	172	0.952577495649504	0.828131090698466	1.00643681277957	NA	NA
LDL	strokeAFR	IVW-RE	AFR	71	1.17579318566058	1.03454828856888	1.33632197812467	0.0131334128492656	NA
LDL	strokeAFR	MR-Egger	AFR	71	1.45838099450227	1.1650342543909	1.82559020656211	0.00099097793460956	0.0221659399820933
LDL	strokeAFR	Weighted Median	AFR	71	1.33925257050263	1.08616236125694	1.65131614901689	0.00626952671219205	NA
LDL	strokeAFR	Weighted Mode	AFR	71	1.33473419659919	1.07153287305717	1.66258583415036	0.00998099408398555	NA
LDL	strokeAFR	ConMix	AFR	57	1.25143331227814	1.02458693818836	1.51329522936722	NA	NA
LDL	strokeEUR	IVW-RE	EUR	145	1.12158426712565	1.04147593687127	1.20785437639859	0.00240675809302853	NA
LDL	strokeEUR	MR-Egger	EUR	145	1.18892591428693	1.06532566531873	1.32686639933724	0.00200256008867705	0.159362060886326
LDL	strokeEUR	Weighted Median	EUR	145	1.10515253697384	1.02196776507677	1.1951082722144	0.0122721580827121	NA
LDL	strokeEUR	Weighted Mode	EUR	145	1.12147729042268	1.04345990449116	1.20532787845558	0.00183106126325895	NA
LDL	strokeEUR	ConMix	EUR	110	1.12923602943459	1.05289269505995	1.19308372865254	NA	NA
T2DM	strokeAFR	IVW-RE	AFR	22	1.14812756565161	1.04578539052384	1.260485104261	0.00373439966258387	NA
T2DM	strokeAFR	MR-Egger	AFR	22	1.19319198267191	0.932176735276641	1.52729311259845	0.160808986981887	0.741256411965728
T2DM	strokeAFR	Weighted Median	AFR	22	1.18026417367539	1.02813308619001	1.35490583697079	0.0185711700226595	NA
T2DM	strokeAFR	Weighted Mode	AFR	22	1.18796417887965	1.00905421979407	1.39859569745343	0.0386218051314975	NA
T2DM	strokeAFR	ConMix	AFR	17	1.2376741856033	1.08495227222501	1.38763831254998	NA	NA
T2DM	strokeEUR	IVW-RE	EUR	557	1.08910616756007	1.07027330654715	1.10827041743579	8.72973361157583e-22	NA
T2DM	strokeEUR	MR-Egger	EUR	557	1.05766907075969	1.0184338196223	1.09841586334647	0.00364874495566858	0.0870837697830924
T2DM	strokeEUR	Weighted Median	EUR	557	1.06586418808642	1.03403733365909	1.09867064801712	3.72407621625092e-05	NA
T2DM	strokeEUR	Weighted Mode	EUR	557	1.05236527462747	1.01009141471917	1.09640835978162	0.0146887778448656	NA
T2DM	strokeEUR	ConMix	EUR	443	1.08208176996506	1.05981284915257	1.12024130117302	NA	NA
TC	strokeAFR	IVW-RE	AFR	70	1.23392303931456	1.06345044159574	1.43172263360634	0.00558961204507171	NA
TC	strokeAFR	MR-Egger	AFR	70	1.64567014151365	1.22876527737402	2.20402567075894	0.000831495751103972	0.0253872936869757
TC	strokeAFR	Weighted Median	AFR	70	1.39728962487111	1.11223651430938	1.7553984882296	0.004056513663585	NA
TC	strokeAFR	Weighted Mode	AFR	70	1.59190793409863	1.21150795984994	2.09174925351713	0.000846584469663873	NA
TC	strokeAFR	ConMix	AFR	56	1.44925463974992	1.19847436175099	1.78791365234999	NA	NA
TC	strokeEUR	IVW-RE	EUR	161	1.05958858380971	0.978944427943091	1.14687609928879	0.151835346744915	NA
TC	strokeEUR	MR-Egger	EUR	161	1.21449653884065	1.05545011246847	1.39750976898966	0.00665680318165984	0.0218228180104625
TC	strokeEUR	Weighted Median	EUR	161	1.07370868161084	0.977677916294424	1.17917190697731	0.136824420981606	NA
TC	strokeEUR	Weighted Mode	EUR	161	1.06269900385471	0.955359784832019	1.1820982950338	0.262984144417007	NA
TC	strokeEUR	ConMix	EUR	124	1.05054797365076	0.964941219151277	1.12672129654047	NA	NA
TG	strokeAFR	IVW-RE	AFR	27	1.23101512870224	0.979573001321226	1.54699878931928	0.0745994356444802	NA
TG	strokeAFR	MR-Egger	AFR	27	1.37009050562331	0.85932346600321	2.18444865974615	0.185845837874882	0.605973017529263
TG	strokeAFR	Weighted Median	AFR	27	1.4331144077305	1.04148790201409	1.9720026528133	0.0271352134038781	NA
TG	strokeAFR	Weighted Mode	AFR	27	1.39723137758494	0.947042983056209	2.06142229807541	0.0918441746780338	NA
TG	strokeAFR	ConMix	AFR	24	1.31720254557255	1.02583837395555	1.83218675962277	NA	NA
TG	strokeEUR	IVW-RE	EUR	200	1.05855007488593	1.00807447168341	1.11155305735479	0.022455448883713	NA
TG	strokeEUR	MR-Egger	EUR	200	0.952912848445621	0.885024868922718	1.026008340125	0.200874692250989	0.000277939619650613
TG	strokeEUR	Weighted Median	EUR	200	0.995416975688316	0.925524256090422	1.07058777656895	0.901578059428908	NA
TG	strokeEUR	Weighted Mode	EUR	200	0.99087109728898	0.9225514844525	1.06425012369401	0.80135170338886	NA
TG	strokeEUR	ConMix	EUR	156	1.00938508364241	0.955367990233323	1.07180197134925	NA	NA
